# Supplementary material for: Crystal structure of 2-(3-bromo­phen­yl)-1,3-di­thiane
Source: Acta Crystallogr E Crystallogr Commun. 2015 Feb 13;71(Pt 3):o179–80. doi: 10.1107/S2056989015002832 (PMC4350742; doi:10.1107/S2056989015002832)
Supplement: Supplementary file 1 [file e-71-0o179-sup1.cif]

##############################################################################
#                                                                            #
# This CIF contains the data in a paper accepted for publication in          #
# Acta Crystallographica Section E. It conforms to the requirements of       #
# Notes for Authors for Acta Crystallographica Section E, and has been       #
# peer reviewed under the auspices of the IUCr Commission on Journals.       #
#                                                                            #
# Full details of the Crystallographic Information File format               #
# are given in the paper "The Crystallographic Information File (CIF):       #
# a New Standard Archive File for Crystallography" by S. R. Hall, F. H.      #
# Allen and I. D. Brown [Acta Cryst. (1991), A47, 655-685].                  #
#                                                                            #
# The current version of the core CIF dictionary is obtainable from          #
# ftp://ftp.iucr.org/pub/cif_core.dic.                                       #
#                                                                            #
# Software is freely available for graphical display of the structure(s)     #
# in this CIF. For information consult the CIF software page                 #
# http://www.iucr.org/resources/cif/software.                                #
#                                                                            #
# This file may be used for bona fide research purposes within the           #
# scientific community so long as proper attribution is given to the journal # 
# article from which it was obtained.                                        #
#                                                                            #
##############################################################################
data_I
_database_code_depnum_ccdc_archive 'CCDC 1048592'
_audit_creation_method     'SHELXL-2014/7'
_chemical_name_systematic
;
2-(3-Bromophenyl)-1,3-dithiane
;
_chemical_name_common     ?
_chemical_formula_moiety     'C10 H11 Br S2'
_chemical_formula_sum     'C10 H11 Br S2'
_chemical_formula_iupac     'C10 H11 Br S2'
_chemical_formula_weight     275.22
_chemical_melting_point     ?
_shelx_space_group_comment
;
The symmetry employed for this shelxl refinement is uniquely defined
by the following loop, which should always be used as a source of
symmetry information in preference to the above space-group names.
They are only intended as comments.
;
_space_group_crystal_system     monoclinic
_space_group_name_H-M_alt     'P 21/c'
_space_group_name_Hall     '-P 2ybc'
loop_
    _space_group_symop_operation_xyz
    'x, y, z'
    '-x, y+1/2, -z+1/2'
    '-x, -y, -z'
    'x, -y-1/2, z-1/2'
_cell_length_a     8.9821(4)
_cell_length_b     11.3871(5)
_cell_length_c     11.0550(5)
_cell_angle_alpha     90
_cell_angle_beta     99.604(3)
_cell_angle_gamma     90
_cell_volume     1114.86(9)
_cell_formula_units_Z     4
_cell_measurement_reflns_used     4286
_cell_measurement_theta_min     2.59
_cell_measurement_theta_max     25.39
_cell_measurement_temperature     296(2)
_exptl_crystal_description     prism
_exptl_crystal_colour     colourless
_exptl_crystal_size_max     0.329
_exptl_crystal_size_mid     0.282
_exptl_crystal_size_min     0.160
_exptl_crystal_density_diffrn     1.640
_exptl_crystal_density_meas     ?
_exptl_crystal_density_method     ?
_exptl_crystal_F_000     552
_exptl_absorpt_coefficient_mu     4.013
_exptl_absorpt_correction_type     multi-scan
_exptl_absorpt_process_details
;
(<i>SADABS</i>; Sheldrick, 1996)
;
_shelx_estimated_absorpt_T_min     0.352
_shelx_estimated_absorpt_T_max     0.566
_exptl_absorpt_correction_T_min     0.3740
_exptl_absorpt_correction_T_max     0.7452
_diffrn_ambient_temperature     296(2)
_diffrn_radiation_type     MoK\a
_diffrn_radiation_wavelength     0.71073
_diffrn_measurement_device_type     'Bruker APEXII CCD'
_diffrn_measurement_method     '\f and \w scans'
_diffrn_detector_area_resol_mean     ?
_diffrn_reflns_number     7307
_diffrn_reflns_av_R_equivalents     0.0293
_diffrn_reflns_theta_min     2.300
_diffrn_reflns_theta_max     25.397
_diffrn_reflns_theta_full     25.242
_diffrn_measured_fraction_theta_max     1.000
_diffrn_measured_fraction_theta_full     1.000
_diffrn_reflns_limit_h_min     -9
_diffrn_reflns_limit_h_max     10
_diffrn_reflns_limit_k_min     -13
_diffrn_reflns_limit_k_max     12
_diffrn_reflns_limit_l_min     -13
_diffrn_reflns_limit_l_max     13
_refine_special_details     ?
_reflns_number_total     2060
_reflns_number_gt     1820
_reflns_threshold_expression     I>2\s(I)
_refine_ls_structure_factor_coef     Fsqd
_refine_ls_matrix_type     full
_refine_ls_R_factor_all     0.0358
_refine_ls_R_factor_gt     0.0305
_refine_ls_wR_factor_gt     0.0785
_refine_ls_wR_factor_ref     0.0815
_refine_ls_goodness_of_fit_ref     1.058
_refine_ls_restrained_S_all     1.058
_refine_ls_number_reflns     2060
_refine_ls_number_parameters     118
_refine_ls_number_restraints     0
_refine_ls_hydrogen_treatment     constr
_refine_ls_weighting_scheme     calc
_refine_ls_weighting_details
              'w=1/[\s^2^(Fo^2^)+(0.0384P)^2^+0.6522P] where P=(Fo^2^+2Fc^2^)/3'
_atom_sites_solution_hydrogens     geom
_atom_sites_solution_primary     ?
_atom_sites_solution_secondary     ?
_refine_ls_shift/su_max     0.002
_refine_ls_shift/su_mean     0.000
_refine_diff_density_max     0.542
_refine_diff_density_min     -0.647
_refine_ls_extinction_method     none
_refine_ls_extinction_coef     .
loop_
    _atom_type_symbol
    _atom_type_description
    _atom_type_scat_dispersion_real
    _atom_type_scat_dispersion_imag
    _atom_type_scat_source
    'C' 'C' 0.0033 0.0016
                         'International Tables Vol C Tables 4.2.6.8 and 6.1.1.4'
    'H' 'H' 0.0000 0.0000
                         'International Tables Vol C Tables 4.2.6.8 and 6.1.1.4'
    'S' 'S' 0.1246 0.1234
                         'International Tables Vol C Tables 4.2.6.8 and 6.1.1.4'
    'Br' 'Br' -0.2901 2.4595
                         'International Tables Vol C Tables 4.2.6.8 and 6.1.1.4'
_computing_data_collection
;
APEX2 (Bruker, 2009)
;
_computing_cell_refinement
;
SAINT (Bruker, 2009)
;
_computing_data_reduction
;
SAINT (Bruker, 2009)
;
_computing_structure_solution
;
SIR2014 (Burla <i>et al.</i>,  2015)
;
_computing_structure_refinement
;
SHELXL2014 (Sheldrick, 2015)
;
_computing_molecular_graphics
;
ORTEP-3 for Windows (Farrugia, 2012) and DIAMOND (Brandenburg,
2006)
;
_computing_publication_material
;
<i>MarvinSketch</i> (ChemAxon, 2010) and publCIF (Westrip, 2010)
;
loop_
    _atom_site_type_symbol
    _atom_site_label
    _atom_site_fract_x
    _atom_site_fract_y
    _atom_site_fract_z
    _atom_site_U_iso_or_equiv
    _atom_site_adp_type
    _atom_site_calc_flag
    _atom_site_occupancy
    _atom_site_disorder_assembly
    _atom_site_disorder_group
    Br Br1 0.71577(4) 1.19362(3) 1.06788(3) 0.06773(15) Uani d 1 . .
    S S1 0.60308(9) 0.70880(7) 0.76097(6) 0.0565(2) Uani d 1 . .
    S S2 0.86833(7) 0.65738(6) 0.96061(6) 0.04880(19) Uani d 1 . .
    C C1 0.7115(3) 0.7543(2) 0.9063(2) 0.0373(5) Uani d 1 . .
    H H1 0.6439 0.7542 0.9674 0.045 Uiso calc 1 . .
    C C2 0.5426(4) 0.5670(3) 0.8068(3) 0.0657(8) Uani d 1 . .
    H H2A 0.4799 0.5784 0.8692 0.079 Uiso calc 1 . .
    H H2B 0.4805 0.5306 0.7366 0.079 Uiso calc 1 . .
    C C3 0.6689(4) 0.4839(3) 0.8560(3) 0.0649(8) Uani d 1 . .
    H H3A 0.6262 0.4076 0.8690 0.078 Uiso calc 1 . .
    H H3B 0.7342 0.4746 0.7950 0.078 Uiso calc 1 . .
    C C4 0.7631(3) 0.5247(3) 0.9752(3) 0.0587(7) Uani d 1 . .
    H H4A 0.8331 0.4628 1.0065 0.070 Uiso calc 1 . .
    H H4B 0.6969 0.5378 1.0349 0.070 Uiso calc 1 . .
    C C5 0.7677(2) 0.8778(2) 0.8960(2) 0.0377(5) Uani d 1 . .
    C C6 0.7265(3) 0.9638(2) 0.9723(2) 0.0382(5) Uani d 1 . .
    H H6 0.6661 0.9450 1.0301 0.046 Uiso calc 1 . .
    C C7 0.7754(3) 1.0778(2) 0.9623(2) 0.0432(6) Uani d 1 . .
    C C8 0.8665(3) 1.1081(3) 0.8788(2) 0.0526(7) Uani d 1 . .
    H H8 0.8994 1.1851 0.8733 0.063 Uiso calc 1 . .
    C C9 0.9078(3) 1.0224(3) 0.8039(2) 0.0575(7) Uani d 1 . .
    H H9 0.9692 1.0417 0.7469 0.069 Uiso calc 1 . .
    C C10 0.8598(3) 0.9074(3) 0.8115(2) 0.0496(6) Uani d 1 . .
    H H10 0.8892 0.8503 0.7602 0.060 Uiso calc 1 . .
loop_
    _atom_site_aniso_label
    _atom_site_aniso_U_11
    _atom_site_aniso_U_22
    _atom_site_aniso_U_33
    _atom_site_aniso_U_12
    _atom_site_aniso_U_13
    _atom_site_aniso_U_23
    Br1 0.0883(3) 0.0415(2) 0.0730(2) 0.00622(14) 0.01259(18) -0.00728(13)
    S1 0.0631(5) 0.0554(4) 0.0434(4) -0.0065(3) -0.0132(3) 0.0005(3)
    S2 0.0406(3) 0.0434(4) 0.0579(4) 0.0002(3) -0.0047(3) 0.0017(3)
    C1 0.0393(12) 0.0381(13) 0.0343(12) 0.0000(10) 0.0053(9) -0.0026(10)
    C2 0.0624(18) 0.0590(19) 0.0669(18) -0.0188(15) -0.0145(15) -0.0067(15)
    C3 0.075(2) 0.0415(16) 0.073(2) -0.0107(14) -0.0016(16) -0.0100(14)
    C4 0.0611(18) 0.0409(15) 0.0682(18) -0.0039(13) -0.0062(14) 0.0077(13)
    C5 0.0353(12) 0.0419(13) 0.0339(11) -0.0019(10) -0.0002(9) 0.0037(10)
    C6 0.0390(12) 0.0402(13) 0.0348(11) -0.0006(10) 0.0043(9) 0.0028(10)
    C7 0.0449(14) 0.0395(13) 0.0412(13) -0.0015(10) -0.0041(10) 0.0014(10)
    C8 0.0559(16) 0.0479(16) 0.0507(15) -0.0157(13) -0.0007(12) 0.0100(12)
    C9 0.0554(17) 0.072(2) 0.0476(15) -0.0166(14) 0.0153(13) 0.0098(14)
    C10 0.0502(15) 0.0592(17) 0.0414(13) -0.0046(13) 0.0130(11) -0.0015(12)
_geom_special_details
;
All e.s.d.'s (except the e.s.d. in the dihedral angle between two l.s. planes)
are estimated using the full covariance matrix. The cell e.s.d.'s are taken
into account individually in the estimation of e.s.d.'s in distances, angles
and torsion angles; correlations between e.s.d.'s in cell parameters are only
used when they are defined by crystal symmetry. An approximate (isotropic)
treatment of cell e.s.d.'s is used for estimating e.s.d.'s involving l.s.
planes.
;
loop_
    _geom_bond_atom_site_label_1
    _geom_bond_atom_site_label_2
    _geom_bond_site_symmetry_2
    _geom_bond_distance
    _geom_bond_publ_flag
    Br1 C7 . 1.897(3) ?
    S1 C2 . 1.803(3) ?
    S1 C1 . 1.810(2) ?
    S2 C4 . 1.803(3) ?
    S2 C1 . 1.811(2) ?
    C1 C5 . 1.505(3) ?
    C1 H1 . 0.9800 ?
    C2 C3 . 1.507(4) ?
    C2 H2A . 0.9700 ?
    C2 H2B . 0.9700 ?
    C3 C4 . 1.515(4) ?
    C3 H3A . 0.9700 ?
    C3 H3B . 0.9700 ?
    C4 H4A . 0.9700 ?
    C4 H4B . 0.9700 ?
    C5 C6 . 1.383(3) ?
    C5 C10 . 1.389(4) ?
    C6 C7 . 1.381(3) ?
    C6 H6 . 0.9300 ?
    C7 C8 . 1.375(4) ?
    C8 C9 . 1.371(4) ?
    C8 H8 . 0.9300 ?
    C9 C10 . 1.385(4) ?
    C9 H9 . 0.9300 ?
    C10 H10 . 0.9300 ?
loop_
    _geom_angle_atom_site_label_1
    _geom_angle_atom_site_label_2
    _geom_angle_atom_site_label_3
    _geom_angle_site_symmetry_1
    _geom_angle_site_symmetry_3
    _geom_angle
    _geom_angle_publ_flag
    C2 S1 C1 . . 98.61(12) ?
    C4 S2 C1 . . 98.59(13) ?
    C5 C1 S1 . . 109.74(15) ?
    C5 C1 S2 . . 110.01(16) ?
    S1 C1 S2 . . 113.16(13) ?
    C5 C1 H1 . . 107.9 ?
    S1 C1 H1 . . 107.9 ?
    S2 C1 H1 . . 107.9 ?
    C3 C2 S1 . . 114.8(2) ?
    C3 C2 H2A . . 108.6 ?
    S1 C2 H2A . . 108.6 ?
    C3 C2 H2B . . 108.6 ?
    S1 C2 H2B . . 108.6 ?
    H2A C2 H2B . . 107.5 ?
    C4 C3 C2 . . 113.5(3) ?
    C4 C3 H3A . . 108.9 ?
    C2 C3 H3A . . 108.9 ?
    C4 C3 H3B . . 108.9 ?
    C2 C3 H3B . . 108.9 ?
    H3A C3 H3B . . 107.7 ?
    C3 C4 S2 . . 113.8(2) ?
    C3 C4 H4A . . 108.8 ?
    S2 C4 H4A . . 108.8 ?
    C3 C4 H4B . . 108.8 ?
    S2 C4 H4B . . 108.8 ?
    H4A C4 H4B . . 107.7 ?
    C6 C5 C10 . . 119.2(2) ?
    C6 C5 C1 . . 119.3(2) ?
    C10 C5 C1 . . 121.5(2) ?
    C7 C6 C5 . . 119.7(2) ?
    C7 C6 H6 . . 120.1 ?
    C5 C6 H6 . . 120.1 ?
    C8 C7 C6 . . 121.5(3) ?
    C8 C7 Br1 . . 120.0(2) ?
    C6 C7 Br1 . . 118.53(19) ?
    C9 C8 C7 . . 118.6(3) ?
    C9 C8 H8 . . 120.7 ?
    C7 C8 H8 . . 120.7 ?
    C8 C9 C10 . . 121.2(3) ?
    C8 C9 H9 . . 119.4 ?
    C10 C9 H9 . . 119.4 ?
    C9 C10 C5 . . 119.8(3) ?
    C9 C10 H10 . . 120.1 ?
    C5 C10 H10 . . 120.1 ?
loop_
    _geom_torsion_atom_site_label_1
    _geom_torsion_atom_site_label_2
    _geom_torsion_atom_site_label_3
    _geom_torsion_atom_site_label_4
    _geom_torsion_site_symmetry_1
    _geom_torsion_site_symmetry_2
    _geom_torsion_site_symmetry_3
    _geom_torsion_site_symmetry_4
    _geom_torsion
    _geom_torsion_publ_flag
    C2 S1 C1 C5 . . . . -175.91(19) ?
    C2 S1 C1 S2 . . . . 60.79(17) ?
    C4 S2 C1 C5 . . . . 175.20(17) ?
    C4 S2 C1 S1 . . . . -61.65(17) ?
    C1 S1 C2 C3 . . . . -58.8(3) ?
    S1 C2 C3 C4 . . . . 65.2(4) ?
    C2 C3 C4 S2 . . . . -65.7(4) ?
    C1 S2 C4 C3 . . . . 60.0(3) ?
    S1 C1 C5 C6 . . . . 120.8(2) ?
    S2 C1 C5 C6 . . . . -114.1(2) ?
    S1 C1 C5 C10 . . . . -59.1(3) ?
    S2 C1 C5 C10 . . . . 66.0(3) ?
    C10 C5 C6 C7 . . . . 0.9(3) ?
    C1 C5 C6 C7 . . . . -179.0(2) ?
    C5 C6 C7 C8 . . . . -0.9(4) ?
    C5 C6 C7 Br1 . . . . 179.66(17) ?
    C6 C7 C8 C9 . . . . 0.5(4) ?
    Br1 C7 C8 C9 . . . . 179.9(2) ?
    C7 C8 C9 C10 . . . . -0.2(4) ?
    C8 C9 C10 C5 . . . . 0.3(4) ?
    C6 C5 C10 C9 . . . . -0.7(4) ?
    C1 C5 C10 C9 . . . . 179.3(2) ?
loop_
    _geom_hbond_atom_site_label_D
    _geom_hbond_atom_site_label_H
    _geom_hbond_atom_site_label_A
    _geom_hbond_site_symmetry_A
    _geom_hbond_distance_DH
    _geom_hbond_distance_HA
    _geom_hbond_distance_DA
    _geom_hbond_angle_DHA
    C2 H2b Cg1 2_646 0.97 2.83 3.668(4) 146
_shelx_hkl_file
;
   1   0   0   15.93    0.65
   1   0   0   16.49    0.65
   1   0   0   17.04    0.73
  -1   0   0   16.34    0.65
   2   0   0  702.67   30.08
   2   0   0  738.06   29.90
   2   0   0  708.76   26.84
  -2   0   0  712.71   26.64
  -2   0   0  661.11   26.66
   2   0   0  745.58   26.81
   3   0   0    9.18    0.37
  -3   0   0    9.33    0.37
   3   0   0    9.47    0.41
   3   0   0    9.30    0.37
   3   0   0   10.03    0.41
  -4   0   0    0.69    0.06
   4   0   0    0.52    0.06
  -5   0   0  111.89    4.20
   5   0   0  116.17    4.21
   6   0   0   31.99    1.18
  -6   0   0   30.11    1.16
   7   0   0   81.08    3.02
   8   0   0   16.73    0.68
   8   0   0   16.23    0.71
   9   0   0    1.80    0.19
  10   0   0    0.32    0.18
   0  -1   0   -0.15    0.01
   0  -1   0   -0.14    0.01
   0   1   0   -0.13    0.01
  -1  -1   0    7.90    0.34
  -1  -1   0    7.74    0.30
  -1  -1   0    7.47    0.30
   1   1   0    7.90    0.34
   1   1   0    8.04    0.30
   2  -1   0   15.24    0.56
  -2  -1   0   15.11    0.64
  -2  -1   0   15.58    0.64
  -2  -1   0   15.30    0.57
   2  -1   0   14.60    0.56
   2   1   0   15.10    0.57
   2   1   0   15.19    0.64
   2   1   0   14.03    0.56
   2   1   0   15.23    0.64
  -3  -1   0  327.57   14.19
  -3  -1   0  360.83   14.19
  -3  -1   0  330.37   12.69
   3  -1   0  338.15   12.53
   3  -1   0  337.31   12.53
  -3   1   0  331.49   12.49
  -3   1   0  335.86   12.48
   3   1   0  340.33   12.57
   3   1   0  345.16   14.21
   3   1   0  354.31   14.21
  -4  -1   0  131.31    5.56
   4  -1   0  135.18    4.93
  -4  -1   0  139.95    5.57
  -4  -1   0  132.16    4.91
  -4   1   0  132.00    4.90
   4   1   0  133.25    5.56
   4   1   0  129.55    4.93
  -5  -1   0   43.98    1.65
   5  -1   0   45.68    1.65
   5   1   0   44.64    1.66
   5   1   0   42.80    1.88
  -6  -1   0   15.33    0.59
   6  -1   0   14.65    0.63
   6  -1   0   14.91    0.59
   6   1   0   15.00    0.60
   7  -1   0   11.04    0.48
   7  -1   0   11.34    0.51
   7   1   0   11.76    0.49
   8  -1   0    0.17    0.12
   8   1   0    0.10    0.12
   9  -1   0    2.98    0.26
   9   1   0    2.91    0.23
  10  -1   0    3.60    0.31
  10   1   0    3.11    0.27
   0  -2   0  105.69    3.74
   0  -2   0  104.95    3.92
   0  -2   0   92.40    3.74
   0  -2   0  103.64    4.24
   0   2   0  107.44    4.24
   0   2   0  107.61    3.76
   0   2   0  103.59    3.91
   0   2   0   86.73    3.75
  -1  -2   0   57.66    2.41
   1  -2   0   54.60    2.12
   1  -2   0   60.75    2.12
  -1  -2   0   56.74    2.12
   1   2   0   58.09    2.41
   1   2   0   57.63    2.12
  -2  -2   0   64.72    2.42
  -2  -2   0   65.44    2.75
   2  -2   0   64.94    2.41
   2  -2   0   66.56    2.52
   2  -2   0   66.37    2.41
  -3  -2   0   80.59    3.27
   3  -2   0   76.02    3.00
   3  -2   0   78.10    2.88
  -3  -2   0   79.17    3.28
   3  -2   0   77.57    2.88
   3   2   0   78.37    3.28
   4  -2   0    1.45    0.12
  -4  -2   0    1.74    0.11
  -4  -2   0    1.76    0.11
   4  -2   0    1.79    0.10
   4   2   0    1.54    0.12
   4   2   0    1.55    0.12
   4   2   0    1.66    0.12
  -5  -2   0    7.90    0.36
   5  -2   0    7.34    0.35
   5  -2   0    7.94    0.32
  -5  -2   0    7.98    0.35
   5   2   0    7.94    0.33
   5   2   0    7.41    0.37
  -6  -2   0    3.95    0.19
  -6  -2   0    4.01    0.19
   6  -2   0    4.11    0.21
   6  -2   0    3.72    0.23
  -6  -2   0    4.09    0.22
   6   2   0    3.43    0.23
   6   2   0    3.95    0.22
   7  -2   0   35.69    1.40
   7  -2   0   35.14    1.33
   7   2   0   34.46    1.35
   8  -2   0    0.54    0.13
   8   2   0    0.40    0.14
   9  -2   0    9.21    0.45
   9   2   0    9.28    0.46
  10  -2   0    2.59    0.24
  10   2   0    2.86    0.27
   0  -3   0   -0.02    0.02
   0  -3   0   -0.05    0.02
   0  -3   0   -0.12    0.02
   0   3   0   -0.09    0.03
   0   3   0   -0.10    0.02
   1  -3   0   24.13    1.01
  -1  -3   0   29.52    1.16
   1  -3   0   29.01    1.01
  -1   3   0   25.54    1.06
   1   3   0   27.19    1.02
   1   3   0   28.69    1.16
  -2  -3   0    7.79    0.35
   2  -3   0    7.32    0.29
   2  -3   0    7.69    0.29
   2   3   0    7.94    0.35
   3  -3   0   84.89    3.11
  -3  -3   0   85.13    3.54
   3  -3   0   87.34    3.25
  -3  -3   0   82.83    3.53
  -3  -3   0   85.75    3.13
   3  -3   0   84.14    3.11
   3   3   0   86.84    3.55
   3   3   0   79.60    3.12
  -4  -3   0   10.17    0.46
  -4  -3   0    9.99    0.46
   4  -3   0   10.41    0.44
   4  -3   0   10.00    0.40
  -4  -3   0   10.44    0.42
   4   3   0   10.55    0.48
  -5  -3   0   10.98    0.48
   5  -3   0   10.37    0.42
  -5  -3   0   10.60    0.45
   5  -3   0   10.86    0.46
  -5  -3   0   10.70    0.47
   5   3   0    9.92    0.50
   6  -3   0   26.16    1.02
   6  -3   0   25.76    1.09
  -6  -3   0   27.15    1.16
  -6  -3   0   28.06    1.15
  -6  -3   0   27.43    1.04
  -7  -3   0    1.36    0.12
  -7  -3   0    1.31    0.14
   7  -3   0    1.30    0.13
  -7  -3   0    1.34    0.11
   7   3   0    1.21    0.15
   8  -3   0    0.21    0.12
   8   3   0    0.18    0.14
   9  -3   0    2.39    0.21
   9   3   0    2.27    0.23
  10  -3   0    0.16    0.16
  10   3   0    0.21    0.19
   0  -4   0   24.13    0.87
   0  -4   0   23.82    0.98
   0   4   0   23.29    0.91
   0   4   0   20.70    0.86
  -1  -4   0   91.95    3.63
   1  -4   0   78.16    3.19
   1  -4   0   91.62    3.19
  -1  -4   0   90.20    3.21
  -1   4   0   86.97    3.33
   1   4   0   86.02    3.20
   1   4   0   85.65    3.20
  -1   4   0   82.42    3.19
   1   4   0   88.07    3.63
   2  -4   0    9.02    0.38
   2  -4   0   10.24    0.38
   2  -4   0   10.19    0.43
  -2  -4   0   10.52    0.46
   2   4   0   10.13    0.46
  -2   4   0   10.77    0.43
   3  -4   0  125.45    4.64
  -3  -4   0  130.74    4.66
  -3  -4   0  127.97    5.28
   3  -4   0  121.43    4.64
   3   4   0  129.57    4.65
   3   4   0  122.28    5.28
  -4  -4   0   20.46    0.88
  -4  -4   0   19.56    0.87
   4  -4   0   21.18    0.82
  -4  -4   0   20.21    0.79
   4  -4   0   19.96    0.76
   4   4   0   19.52    0.78
  -5  -4   0    0.09    0.09
   5  -4   0    0.00    0.05
  -5  -4   0    0.02    0.07
   5  -4   0   -0.08    0.09
  -5  -4   0    0.08    0.07
   5   4   0   -0.03    0.08
  -6  -4   0    8.73    0.41
   6  -4   0    8.82    0.42
  -6  -4   0    9.24    0.43
  -6  -4   0    9.00    0.42
   6  -4   0    8.29    0.37
   7  -4   0    0.34    0.10
  -7  -4   0    0.30    0.09
  -7  -4   0    0.14    0.12
  -7  -4   0    0.24    0.08
   7   4   0    0.46    0.13
   8  -4   0    4.95    0.29
  -8  -4   0    5.33    0.27
  -8  -4   0    5.11    0.26
   8   4   0    5.06    0.32
   9  -4   0    4.90    0.32
   9   4   0    5.49    0.36
  10  -4   0    2.18    0.22
  10   4   0    2.88    0.27
   0  -5   0    0.00    0.05
   0   5   0   -0.03    0.03
   0   5   0   -0.04    0.06
  -1  -5   0    3.24    0.17
   1  -5   0    3.03    0.15
  -1  -5   0    3.19    0.16
   1  -5   0    3.26    0.17
  -1   5   0    2.98    0.18
   1   5   0    2.99    0.16
  -1   5   0    2.97    0.12
   1   5   0    2.90    0.15
   1   5   0    3.27    0.17
   2  -5   0  121.13    4.71
   2  -5   0  128.65    4.52
   2  -5   0  107.74    4.52
  -2  -5   0  130.36    5.14
  -2   5   0  118.38    4.71
   2   5   0  124.83    5.13
   2   5   0  128.40    4.52
  -3  -5   0   23.69    1.00
   3  -5   0   22.83    0.86
  -3  -5   0   23.05    0.89
   3   5   0   22.99    0.88
   3   5   0   22.12    1.00
   4  -5   0    5.94    0.29
  -4  -5   0    5.36    0.28
  -4  -5   0    5.41    0.29
   4  -5   0    5.51    0.23
  -4  -5   0    5.11    0.28
   4   5   0    5.34    0.26
   4   5   0    5.44    0.30
  -5  -5   0   17.43    0.80
  -5  -5   0   17.91    0.73
   5  -5   0   19.46    0.77
   5  -5   0   18.36    0.70
  -5  -5   0   17.92    0.81
   5   5   0   17.85    0.82
   5   5   0   18.04    0.72
  -6  -5   0    0.16    0.10
   6  -5   0   -0.03    0.07
  -6  -5   0   -0.08    0.07
  -6  -5   0    0.05    0.12
   6   5   0   -0.03    0.11
  -7  -5   0    2.22    0.20
  -7  -5   0    2.35    0.20
   7  -5   0    2.05    0.15
  -7  -5   0    2.02    0.18
   7   5   0    1.92    0.18
  -8  -5   0    3.07    0.24
  -8  -5   0    3.05    0.22
  -8  -5   0    3.57    0.24
   8  -5   0    3.33    0.23
   8   5   0    2.59    0.23
   9  -5   0    3.20    0.26
   9   5   0    4.10    0.34
   0  -6   0   75.72    2.78
   0   6   0   72.82    2.89
   0   6   0   76.04    2.76
   1  -6   0    6.41    0.28
  -1  -6   0    6.58    0.29
   1  -6   0    6.55    0.30
   1   6   0    6.45    0.30
   1   6   0    6.46    0.30
  -1   6   0    6.08    0.31
  -2  -6   0   31.25    1.31
   2  -6   0   30.23    1.14
   2  -6   0   31.11    1.20
  -2   6   0   29.28    1.21
   2   6   0   30.53    1.14
   2   6   0   29.89    1.20
   2   6   0   30.63    1.14
   2   6   0   29.59    1.30
  -3  -6   0    8.15    0.38
   3  -6   0    8.45    0.39
  -3  -6   0    8.25    0.40
   3  -6   0    8.56    0.34
  -3   6   0    8.11    0.39
   3   6   0    8.13    0.41
   3   6   0    8.46    0.35
  -4  -6   0    2.35    0.18
   4  -6   0    1.96    0.13
  -4  -6   0    2.27    0.20
   4   6   0    1.92    0.19
   4   6   0    2.28    0.17
   5  -6   0   24.00    0.90
  -5  -6   0   22.11    1.03
  -5  -6   0   23.69    0.94
   5   6   0   24.16    1.07
   5   6   0   24.55    0.93
  -6  -6   0    0.03    0.09
   6  -6   0    0.02    0.08
  -6  -6   0   -0.08    0.13
   6   6   0    0.17    0.12
   7  -6   0    5.35    0.28
  -7  -6   0    5.79    0.32
  -7  -6   0    6.23    0.34
   7   6   0    5.44    0.33
  -8  -6   0    1.08    0.15
  -8  -6   0    1.33    0.19
   8  -6   0    0.92    0.14
  -8  -6   0    0.88    0.14
   8   6   0    1.06    0.19
  -9  -6   0    0.00    0.10
  -9  -6   0    0.02    0.12
   9   6   0    0.03    0.17
   0  -7   0    0.15    0.08
   0   7   0    0.00    0.05
   0   7   0    0.09    0.08
   1  -7   0   45.82    1.66
  -1  -7   0   45.47    1.67
  -1   7   0   43.99    1.75
   1   7   0   43.12    1.74
   1   7   0   43.54    1.86
  -2  -7   0   25.83    1.10
   2  -7   0   25.28    0.96
   2  -7   0   26.20    1.02
   2   7   0   24.60    1.01
   2   7   0   24.07    1.09
  -2   7   0   25.06    1.03
   2   7   0   25.24    0.96
   3  -7   0   50.38    1.91
   3  -7   0   48.59    1.81
  -3  -7   0   49.43    2.08
   3   7   0   49.30    1.82
   3   7   0   47.08    2.07
  -3   7   0   47.03    1.92
   4  -7   0   38.25    1.43
  -4  -7   0   37.42    1.47
   4   7   0   38.33    1.65
   4   7   0   38.72    1.45
   5  -7   0    8.97    0.38
  -5  -7   0    8.60    0.43
   5   7   0    9.26    0.41
  -6  -7   0    5.16    0.33
   6  -7   0    5.24    0.26
   6   7   0    5.32    0.31
  -7  -7   0    1.60    0.17
  -7  -7   0    2.56    0.23
   7   7   0    2.00    0.20
  -8  -7   0    0.59    0.18
  -8  -7   0    0.53    0.13
   8   7   0    0.58    0.18
  -9  -7   0    3.14    0.28
  -9  -7   0    2.60    0.25
   9   7   0    3.20    0.28
   0  -8   0   92.37    3.57
   0   8   0  106.56    3.55
   0   8   0   89.92    3.72
  -1  -8   0   13.61    0.57
   1  -8   0   14.29    0.56
  -1   8   0   13.83    0.61
   1   8   0   13.41    0.59
   2  -8   0   31.76    1.21
   2  -8   0   30.07    1.15
   2   8   0   29.01    1.20
   2   8   0   29.60    1.29
  -2   8   0   29.15    1.22
   2   8   0   30.99    1.14
   3  -8   0   14.79    0.60
   3   8   0   15.47    0.61
   3   8   0   15.16    0.64
   3   8   0   16.01    0.61
   3   8   0   14.14    0.69
  -4  -8   0    8.76    0.44
   4  -8   0    9.48    0.40
   4   8   0    9.48    0.48
   4   8   0    9.63    0.41
  -5  -8   0    8.11    0.43
   5  -8   0    7.99    0.36
   5   8   0    8.39    0.39
  -6  -8   0    1.55    0.20
   6  -8   0    1.70    0.15
   6   8   0    1.71    0.18
  -7  -8   0    6.50    0.41
   7   8   0    6.11    0.38
  -8  -8   0    0.08    0.18
   8   8   0    0.08    0.18
   0  -9   0    0.11    0.10
   0   9   0    0.12    0.12
  -1  -9   0  102.81    3.76
   1  -9   0  101.85    3.75
  -1   9   0   99.16    3.91
   1   9   0   99.75    3.90
   2  -9   0    0.22    0.10
  -2  -9   0    0.39    0.13
   2   9   0    0.32    0.08
   2   9   0    0.29    0.09
   2   9   0    0.12    0.12
  -3  -9   0   78.66    3.00
   3  -9   0   81.92    2.97
   3   9   0   84.51    2.97
   3   9   0   76.77    3.37
   3   9   0   77.60    3.10
   4  -9   0   19.80    0.78
  -4  -9   0   18.96    0.82
   4   9   0   20.58    0.79
   4   9   0   18.54    0.90
   4   9   0   20.78    0.79
  -5  -9   0   10.98    0.53
   5  -9   0   10.76    0.47
   5   9   0   11.93    0.49
   5   9   0   10.38    0.56
  -6  -9   0   18.03    0.81
   6   9   0   19.38    0.78
  -7  -9   0    0.50    0.20
   7   9   0    1.02    0.19
  -8  -9   0    2.24    0.26
   8   9   0    2.46    0.25
   0 -10   0   38.06    1.46
   1 -10   0   10.83    0.46
  -1 -10   0    9.78    0.47
   1  10   0   10.05    0.49
   2 -10   0   19.98    0.80
  -2 -10   0   20.32    0.83
   2  10   0   20.07    0.85
  -3 -10   0   17.29    0.74
   3 -10   0   17.17    0.70
   3  10   0   16.72    0.77
   3  10   0   17.69    0.69
   4 -10   0    7.08    0.34
  -4 -10   0    6.13    0.39
   4  10   0    6.85    0.34
   4  10   0    6.27    0.37
   5 -10   0    0.32    0.12
  -5 -10   0    0.34    0.18
   5  10   0    0.33    0.15
   5  10   0    0.30    0.14
   5  10   0    0.16    0.13
  -6 -10   0    2.39    0.27
   6  10   0    2.60    0.23
   6  10   0    2.33    0.22
  -7 -10   0    0.03    0.19
   7  10   0    0.20    0.18
   0 -11   0    0.09    0.14
  -1 -11   0   20.18    0.85
   1 -11   0   21.07    0.84
  -2 -11   0    3.12    0.25
   2 -11   0    3.08    0.25
  -3 -11   0    1.98    0.23
   3 -11   0    1.95    0.18
  -4 -11   0    9.64    0.53
   4 -11   0   10.63    0.47
   4  11   0   10.02    0.50
  -5 -11   0    0.75    0.21
   5  11   0    0.59    0.15
   5  11   0    1.01    0.17
  -6 -11   0   21.38    0.98
   6  11   0   23.65    0.94
   6  11   0   22.88    0.93
   0 -12   0    4.07    0.32
   1 -12   0    4.49    0.32
  -1 -12   0    4.96    0.35
  -2 -12   0    2.75    0.26
   2 -12   0    3.18    0.24
  -3 -12   0    4.46    0.39
   3 -12   0    4.98    0.33
  -4 -12   0    2.80    0.28
   4 -12   0    3.02    0.23
  -5 -12   0    0.59    0.22
   5  12   0    0.36    0.15
   0 -13   0   -0.08    0.18
   1 -13   0    0.11    0.18
  -1 -13   0    0.22    0.19
  -2 -13   0    2.19    0.26
   2 -13   0    2.02    0.23
  -3 -13   0    3.06    0.30
   3 -13   0    3.31    0.27
  10   0  -1   -0.08    0.16
   9   0  -1   -0.09    0.13
   8   0  -1    0.03    0.11
   7   0  -1    0.05    0.09
   6   0  -1    0.02    0.07
   5   0  -1   -0.07    0.05
  -5   0   1    0.00    0.04
  -4   0   1    0.02    0.03
   4   0  -1    0.04    0.04
  -3   0   1   -0.01    0.02
   3   0  -1    0.01    0.03
   3   0  -1    0.01    0.02
   3   0  -1    0.00    0.03
   2   0  -1    0.00    0.02
  -2   0   1   -0.02    0.01
  -2   0   1    0.08    0.02
   2   0  -1   -0.02    0.01
   1   0  -1   -0.33    0.01
  -1   0   1   -0.33    0.01
   0   0   1   -0.38    0.01
   0   0  -1   -0.39    0.01
   1   0   1   -1.40    0.01
  -1   0  -1   -1.41    0.01
   1   0   1   -1.41    0.02
  -1   0  -1   -1.40    0.02
   1   0   1   -1.40    0.01
  -1   0  -1   -1.40    0.01
  -2   0  -1   -0.39    0.02
   2   0   1   -0.40    0.02
  -2   0  -1   -0.39    0.02
   2   0   1   -0.39    0.02
   2   0   1   -0.40    0.02
   2   0   1   -0.40    0.02
  -2   0  -1   -0.39    0.03
   2   0   1   -0.32    0.03
   3   0   1    0.09    0.04
   3   0   1    0.02    0.03
  -3   0  -1    0.09    0.04
  -3   0  -1    0.00    0.02
   3   0   1   -0.01    0.04
   3   0   1    0.00    0.03
  -4   0  -1    0.00    0.05
  -4   0  -1    0.05    0.02
   4   0   1   -0.03    0.05
   4   0   1    0.04    0.04
   4   0   1   -0.04    0.05
   5   0   1    0.07    0.07
   5   0   1    0.02    0.06
  -5   0  -1    0.04    0.06
   6   0   1    0.05    0.08
  -6   0  -1    0.06    0.07
   6   0   1    0.03    0.08
   7   0   1   -0.05    0.10
   7   0   1    0.08    0.10
   8   0   1    0.01    0.12
   9   0   1    0.07    0.15
  10   0   1    0.07    0.18
  10  -1  -1    0.70    0.18
  10   1  -1    0.72    0.19
   9  -1  -1    0.97    0.15
   9   1  -1    1.06    0.17
   8  -1  -1    1.99    0.17
   8   1  -1    2.19    0.18
   7  -1  -1    0.31    0.09
   7   1  -1    0.17    0.10
  -6  -1   1    4.17    0.20
   6  -1  -1    4.12    0.21
   6   1  -1    4.00    0.22
  -5  -1   1    6.76    0.27
   5  -1  -1    6.34    0.27
   5   1  -1    6.22    0.28
   4  -1  -1   35.96    1.32
   4  -1  -1   35.25    1.32
  -4  -1   1   36.23    1.33
   4   1  -1   36.04    1.51
   4   1  -1   34.98    1.33
   3  -1  -1   29.71    1.11
  -3  -1   1   30.99    1.26
  -3  -1   1   30.60    1.26
  -3  -1   1   29.94    1.12
   3  -1  -1   29.87    1.11
   3   1  -1   30.04    1.27
   3   1  -1   30.64    1.27
   3   1  -1   29.08    1.12
  -2  -1   1   18.23    0.75
  -2  -1   1   18.48    0.74
  -2  -1   1   17.67    0.66
   2   1  -1   16.47    0.66
   2   1  -1   17.16    0.66
   2   1  -1   18.05    0.75
  -1  -1   1    0.95    0.05
  -1  -1   1    1.01    0.05
   0  -1   1   47.01    1.85
   0  -1  -1   44.82    1.63
   0  -1  -1   41.55    1.62
   0   1   1   38.71    1.62
   0   1  -1   45.98    1.84
   0   1   1   45.85    1.63
   1  -1   1    2.98    0.12
   1  -1   1    3.11    0.14
   1  -1   1    2.77    0.12
  -1  -1  -1    3.03    0.12
  -1  -1  -1    3.08    0.14
   1  -1   1    3.17    0.14
   1  -1   1    2.95    0.13
  -1   1  -1    2.81    0.12
  -1   1  -1    3.39    0.12
   1   1   1    3.07    0.14
   1   1   1    2.88    0.13
  -1   1  -1    3.04    0.14
  -1   1  -1    3.08    0.14
  -1   1  -1    2.90    0.13
   1   1   1    2.80    0.12
   2  -1   1  388.81   16.78
   2  -1   1  398.44   14.83
  -2  -1  -1  413.02   16.82
  -2  -1  -1  389.27   14.86
   2  -1   1  393.15   14.84
   2  -1   1  403.20   16.80
  -2  -1  -1  400.95   16.85
   2  -1   1  409.96   15.43
  -2   1  -1  413.78   15.42
   2   1   1  417.63   16.82
  -2   1  -1  404.46   14.83
   2   1   1  402.38   16.85
   3  -1   1    8.25    0.34
   3  -1   1    8.31    0.33
  -3  -1  -1    8.24    0.37
  -3  -1  -1    8.21    0.36
   3  -1   1    8.48    0.36
  -3  -1  -1    7.88    0.33
   3   1   1    7.92    0.37
  -3   1  -1    8.44    0.32
   3   1   1    8.02    0.33
   3   1   1    8.71    0.37
  -4  -1  -1   40.25    1.66
   4  -1   1   39.15    1.46
  -4  -1  -1   39.32    1.65
   4  -1   1   39.45    1.52
   4   1   1   38.58    1.47
   4   1   1   38.34    1.66
  -4   1  -1   38.09    1.46
   4   1   1   40.82    1.66
  -5  -1  -1    1.65    0.10
   5  -1   1    1.62    0.13
   5  -1   1    1.63    0.13
  -5  -1  -1    1.88    0.11
  -5   1  -1    1.63    0.11
   5   1   1    1.33    0.12
   5   1   1    1.70    0.14
   6  -1   1    7.58    0.34
   6  -1   1    7.44    0.35
   6   1   1    7.72    0.35
   6   1   1    7.46    0.38
   6   1   1    7.44    0.34
   7  -1   1    1.48    0.15
   7  -1   1    1.73    0.16
   7   1   1    1.63    0.15
   7   1   1    1.45    0.15
   8  -1   1    0.03    0.12
   8  -1   1    0.03    0.12
   8   1   1   -0.12    0.13
   9  -1   1    1.31    0.19
   9   1   1    1.39    0.19
  10  -1   1   -0.03    0.17
  10   1   1    0.25    0.19
  10  -2  -1    0.68    0.16
  10   2  -1    0.82    0.20
   9  -2  -1    0.72    0.14
   9   2  -1    0.78    0.17
   8  -2  -1    1.89    0.16
   8   2  -1    1.74    0.17
   7  -2  -1    0.64    0.14
   7  -2  -1    0.77    0.10
   7   2  -1    0.73    0.12
   6  -2  -1   46.47    1.67
   6   2  -1   44.94    1.69
   6   2  -1   43.08    1.91
   5  -2  -1   17.76    0.68
  -5  -2   1   18.79    0.76
  -5  -2   1   18.63    0.76
   5   2  -1   16.66    0.69
   5   2  -1   17.12    0.78
  -4  -2   1   81.07    3.34
   4  -2  -1   78.84    2.94
  -4  -2   1   81.79    3.34
   4  -2  -1   79.43    2.94
   4   2  -1   80.42    3.35
   4   2  -1   78.19    2.96
  -3  -2   1    3.81    0.18
  -3  -2   1    3.91    0.17
  -3  -2   1    3.84    0.18
   3   2  -1    3.39    0.17
   3   2  -1    3.72    0.19
  -2  -2   1   25.89    1.10
  -2  -2   1   26.25    0.98
   2   2  -1   25.59    1.10
  -1  -2   1  384.09   15.19
   1   2  -1  343.30   13.38
   1   2  -1  362.38   13.38
   0  -2  -1    2.60    0.11
   0  -2  -1    2.62    0.11
   0  -2   1    2.83    0.12
   0  -2   1    2.83    0.13
   0  -2  -1    2.57    0.11
   0   2  -1    2.80    0.12
   0   2  -1    2.80    0.13
   0   2   1    2.54    0.11
   1  -2   1  179.47    7.75
   1  -2   1  210.87    8.09
  -1  -2  -1  222.23    9.66
   1  -2   1  216.54    7.79
   1  -2   1  227.96    8.80
  -1   2  -1  218.53    8.13
  -1   2  -1  213.52    7.76
   1   2   1  210.38    8.04
  -1   2  -1  200.91    7.76
   1   2   1  207.66    7.78
   1   2   1  213.52    8.82
   2  -2   1  182.05    7.23
   2  -2   1  200.32    8.19
   2  -2   1  202.27    7.26
   2  -2   1  196.03    7.53
  -2  -2  -1  193.35    8.24
  -2  -2  -1  199.49    8.22
  -2   2  -1  197.71    7.55
   2   2   1  200.54    8.96
  -2   2  -1  195.61    7.23
   3  -2   1   26.47    1.06
   3  -2   1   26.83    1.01
  -3  -2  -1   27.91    1.15
  -3  -2  -1   27.71    1.15
  -3   2  -1   26.29    1.00
  -4  -2  -1    5.14    0.24
  -4  -2  -1    5.23    0.26
  -4  -2  -1    5.34    0.25
   4  -2   1    5.20    0.25
   4  -2   1    5.15    0.23
  -4   2  -1    5.25    0.21
   4   2   1    5.37    0.26
   4   2   1    5.16    0.27
  -5  -2  -1    2.30    0.14
  -5  -2  -1    2.52    0.15
   5  -2   1    2.35    0.15
  -5  -2  -1    2.24    0.16
   5  -2   1    2.41    0.17
   5   2   1    2.28    0.16
   5   2   1    2.18    0.16
   5   2   1    2.16    0.17
   6  -2   1   52.52    2.10
  -6  -2  -1   55.30    2.27
  -6  -2  -1   55.29    2.27
   6  -2   1   54.22    2.02
  -6  -2  -1   52.76    2.03
   6   2   1   53.52    2.03
  -7  -2  -1    3.09    0.22
   7  -2   1    3.17    0.22
   7  -2   1    2.59    0.23
   7   2   1    3.09    0.23
   8  -2   1    8.24    0.40
   8   2   1    8.07    0.42
   9  -2   1    1.79    0.20
   9   2   1    1.70    0.21
  10  -2   1    1.34    0.21
  10   2   1    1.43    0.23
  10  -3  -1    1.63    0.19
  10   3  -1    1.71    0.23
   9  -3  -1    0.21    0.13
   9   3  -1    0.35    0.17
   8  -3  -1   21.40    0.83
   8   3  -1   20.99    0.86
  -7  -3   1    7.97    0.36
   7  -3  -1    7.60    0.33
   7   3  -1    7.26    0.37
  -6  -3   1    0.14    0.06
   6  -3  -1    0.13    0.11
   6  -3  -1    0.06    0.06
  -6  -3   1    0.15    0.09
  -6  -3   1    0.13    0.06
   6   3  -1    0.19    0.09
  -5  -3   1   16.53    0.65
  -5  -3   1   16.58    0.71
   5  -3  -1   15.85    0.61
   5  -3  -1   16.60    0.68
  -5  -3   1   16.75    0.71
   5   3  -1   16.07    0.64
   5   3  -1   15.49    0.73
  -4  -3   1   82.40    3.06
  -4  -3   1   80.86    3.45
  -4  -3   1   85.40    3.46
   4  -3  -1   85.55    3.18
   4   3  -1   78.60    3.47
  -3  -3   1   74.67    3.03
   3   3  -1   70.02    3.04
  -2  -3   1  114.73    4.87
   2   3  -1  118.70    4.87
   1  -3  -1  244.84    8.92
   1  -3  -1  257.14    9.33
  -1  -3   1  250.25   10.20
   1  -3  -1  213.11    8.92
   1   3  -1  262.49   10.21
   1   3  -1  240.70    8.98
   1   3  -1  235.28    8.97
   0  -3  -1  135.62    5.20
   0  -3  -1  159.55    5.87
   0  -3   1  137.58    5.18
   0  -3   1  149.73    5.92
   0  -3  -1  139.39    5.38
   0  -3  -1  144.15    5.19
   0   3   1  132.35    5.18
   0   3  -1  147.24    5.90
   0   3  -1  126.28    5.20
   0   3   1  136.42    5.19
   0   3   1  138.07    5.39
   1  -3   1    0.10    0.03
  -1  -3  -1    0.13    0.04
   1  -3   1    0.14    0.03
   1   3   1    0.10    0.03
   1   3   1    0.18    0.03
  -1   3  -1    0.13    0.03
   1   3   1    0.23    0.04
  -1   3  -1    0.14    0.05
   2  -3   1  311.84   11.44
   2  -3   1  263.33   10.93
   2  -3   1  305.24   10.97
  -2  -3  -1  307.98   12.44
  -2   3  -1  296.52   10.92
  -2   3  -1  291.06   11.40
   2   3   1  305.55   12.48
   3  -3   1  147.83    5.75
  -3  -3  -1  153.33    6.29
  -3  -3  -1  154.69    6.28
   3  -3   1  149.77    5.55
  -3  -3  -1  148.99    5.54
   3   3   1  151.61    6.28
  -3   3  -1  150.48    5.76
   3   3   1  146.98    5.56
  -4  -3  -1  171.38    6.98
  -4  -3  -1  170.45    6.99
   4  -3   1  164.83    6.15
   4  -3   1  173.55    6.40
  -4  -3  -1  170.50    6.17
   4   3   1  158.70    6.99
   4   3   1  162.36    6.16
   5  -3   1    4.62    0.22
  -5  -3  -1    4.83    0.25
   5  -3   1    4.52    0.25
  -5  -3  -1    4.60    0.24
  -5  -3  -1    4.38    0.24
   5   3   1    4.19    0.26
  -6  -3  -1    9.20    0.42
  -6  -3  -1    9.69    0.45
   6  -3   1    9.00    0.40
   6  -3   1    9.52    0.43
  -6  -3  -1    9.34    0.43
  -7  -3  -1    5.12    0.30
  -7  -3  -1    5.40    0.28
   7  -3   1    5.18    0.28
  -7  -3  -1    5.34    0.27
   7   3   1    5.30    0.31
   8  -3   1   -0.03    0.12
   8   3   1   -0.09    0.14
   9  -3   1    3.53    0.29
   9   3   1    3.51    0.28
  10  -3   1    0.09    0.18
  10   3   1    0.20    0.20
  10   4  -1    0.61    0.21
   9  -4  -1    0.94    0.14
   9   4  -1    1.02    0.19
   8  -4  -1    7.94    0.36
   8   4  -1    8.13    0.42
  -7  -4   1    0.15    0.07
   7  -4  -1    0.20    0.08
  -7  -4   1    0.20    0.12
  -7  -4   1    0.18    0.08
   7   4  -1    0.17    0.12
  -6  -4   1   70.05    2.90
   6  -4  -1   64.76    2.54
  -6  -4   1   68.31    2.58
  -6  -4   1   69.92    2.89
   6  -4  -1   71.24    2.69
  -5  -4   1   33.13    1.27
  -5  -4   1   34.04    1.41
  -5  -4   1   34.86    1.42
   5  -4  -1   33.26    1.32
   5  -4  -1   32.36    1.23
   5   4  -1   31.34    1.43
  -4  -4   1  253.40   10.79
  -4  -4   1  258.44    9.49
   4  -4  -1  268.09    9.86
  -4  -4   1  262.97   10.77
   4   4  -1  255.75    9.55
   4   4  -1  249.86   10.76
  -3  -4   1   32.74    1.18
  -3  -4   1   30.45    1.32
   3   4  -1   30.18    1.33
   3   4  -1   30.55    1.16
   2  -4  -1   51.03    1.96
  -2  -4   1   55.60    2.14
   2   4  -1   47.86    1.88
   2   4  -1   48.27    2.14
  -1  -4   1  353.78   14.46
   1  -4  -1  326.37   12.68
   1  -4  -1  370.86   12.70
   1   4  -1  322.37   12.72
  -1   4   1  344.19   13.24
   1   4  -1  352.08   14.43
   0  -4  -1    5.27    0.21
   0  -4  -1    5.28    0.23
   0  -4   1    5.63    0.25
   0  -4  -1    5.45    0.22
   0  -4   1    5.67    0.23
   0   4  -1    5.58    0.24
   0   4  -1    4.88    0.21
   0   4   1    5.41    0.23
   0   4   1    4.79    0.21
   0   4  -1    5.24    0.26
  -1  -4  -1  260.54   10.75
  -1  -4  -1  271.30    9.53
   1  -4   1  264.51    9.52
   1   4   1  259.44    9.85
  -1   4  -1  221.17    9.46
  -1   4  -1  260.07    9.92
   1   4   1  257.31    9.50
   1   4   1  262.78   10.76
   2  -4   1    0.98    0.08
  -2  -4  -1    0.93    0.10
   2   4   1    1.06    0.10
  -2   4  -1    0.78    0.09
  -2   4  -1    1.05    0.05
  -3  -4  -1   37.67    1.67
   3  -4   1   40.19    1.54
  -3  -4  -1   39.34    1.68
  -3  -4  -1   39.03    1.48
   3  -4   1   40.45    1.47
   3   4   1   40.37    1.68
   3   4   1   38.98    1.48
   4  -4   1    0.14    0.09
  -4  -4  -1    0.16    0.06
   4  -4   1    0.17    0.06
  -4  -4  -1    0.12    0.08
  -4  -4  -1    0.18    0.07
   4   4   1    0.11    0.08
   4   4   1    0.13    0.07
  -5  -4  -1   27.02    1.19
   5  -4   1   29.08    1.11
   5  -4   1   27.17    1.04
  -5  -4  -1   28.60    1.20
  -5  -4  -1   26.99    1.07
   5   4   1   26.49    1.06
   5   4   1   27.53    1.21
   6  -4   1   66.85    2.54
  -6  -4  -1   65.17    2.75
  -6  -4  -1   65.14    2.74
  -6  -4  -1   64.02    2.44
   6  -4   1   63.35    2.42
   6   4   1   65.78    2.45
  -7  -4  -1    1.79    0.18
   7  -4   1    1.92    0.16
  -7  -4  -1    2.10    0.19
  -7  -4  -1    1.74    0.17
   7   4   1    1.87    0.18
  -8  -4  -1   28.22    1.20
  -8  -4  -1   29.20    1.21
   8  -4   1   26.66    1.09
   8   4   1   27.56    1.11
   9  -4   1    0.04    0.15
   9   4   1    0.21    0.18
  10  -4   1    0.07    0.17
  10   4   1    0.06    0.20
  10   5  -1    0.18    0.20
   9   5  -1    6.83    0.41
  -8  -5   1   17.51    0.76
  -8  -5   1   17.06    0.75
   8   5  -1   16.42    0.72
   7  -5  -1   30.54    1.22
  -7  -5   1   33.40    1.40
  -7  -5   1   32.14    1.39
  -7  -5   1   32.94    1.26
   7   5  -1   32.95    1.26
  -6  -5   1    0.40    0.12
   6  -5  -1    0.36    0.07
  -6  -5   1    0.30    0.09
  -6  -5   1    0.22    0.09
   6   5  -1    0.23    0.11
  -5  -5   1   33.97    1.49
  -5  -5   1   36.32    1.34
   5  -5  -1   34.97    1.30
  -5  -5   1   35.39    1.50
   5   5  -1   35.56    1.33
   5   5  -1   33.46    1.52
  -4  -5   1   40.14    1.55
  -4  -5   1   41.65    1.74
   4   5  -1   41.59    1.75
   4   5  -1   39.66    1.53
  -3  -5   1   92.85    3.99
   3  -5  -1   97.13    3.66
  -3  -5   1   96.23    3.53
   3   5  -1   98.04    3.52
   3   5  -1   91.41    3.99
  -2  -5   1    3.11    0.18
   2  -5  -1    3.06    0.18
   2  -5  -1    3.15    0.13
   2  -5  -1    2.84    0.12
  -2  -5   1    3.46    0.18
   2   5  -1    3.13    0.16
   2   5  -1    2.98    0.18
   2   5  -1    2.96    0.16
  -1  -5   1  320.07   11.75
   1  -5  -1  314.48   11.66
   1  -5  -1  316.22   12.09
   1  -5  -1  319.44   11.66
  -1  -5   1  328.16   13.26
  -1   5   1  302.20   12.31
   1   5  -1  314.28   13.23
   0  -5  -1   46.07    1.67
   0  -5   1   45.88    1.67
   0   5   1   43.49    1.65
   0   5  -1   44.99    1.87
   0   5  -1   43.60    1.66
   0   5  -1   45.20    1.75
   0   5   1   44.57    1.73
   1  -5   1   65.92    2.37
  -1  -5  -1   64.58    2.68
  -1  -5  -1   64.94    2.37
   1   5   1   63.37    2.46
   1   5   1   63.36    2.36
  -1   5  -1   62.73    2.48
   1   5   1   62.86    2.67
   1   5   1   63.70    2.36
   2  -5   1  149.74    5.72
  -2  -5  -1  149.00    6.24
   2  -5   1  154.32    5.53
   2   5   1  149.50    6.23
   2   5   1  149.80    5.72
   2   5   1  147.46    5.50
  -2   5  -1  145.72    5.73
  -3  -5  -1   56.75    2.42
   3  -5   1   57.20    2.12
  -3  -5  -1   56.42    2.14
   3   5   1   57.33    2.42
   3   5   1   58.34    2.13
  -4  -5  -1   38.81    1.75
   4  -5   1   42.63    1.55
  -4  -5  -1   40.26    1.57
   4  -5   1   42.58    1.63
  -4  -5  -1   42.10    1.77
   4   5   1   41.67    1.77
   4   5   1   41.28    1.56
  -5  -5  -1   49.68    2.09
  -5  -5  -1   48.07    2.08
   5  -5   1   50.23    1.83
   5  -5   1   51.00    1.93
  -5  -5  -1   48.16    1.85
   5   5   1   47.86    1.84
   5   5   1   47.85    2.10
  -6  -5  -1    3.11    0.23
  -6  -5  -1    3.15    0.22
  -6  -5  -1    3.06    0.24
   6  -5   1    3.21    0.21
   6   5   1    3.31    0.23
  -7  -5  -1    1.21    0.15
   7  -5   1    1.15    0.13
  -7  -5  -1    1.18    0.14
  -7  -5  -1    1.36    0.17
   7   5   1    1.17    0.17
  -8  -5  -1    0.85    0.18
   8  -5   1    0.80    0.15
  -8  -5  -1    0.80    0.14
  -8  -5  -1    0.73    0.12
   8   5   1    0.97    0.18
   9  -5   1    4.86    0.34
  -9  -5  -1    4.97    0.28
  -9  -5  -1    5.91    0.31
   9   5   1    5.58    0.39
  -9  -6   1    0.94    0.12
  -9  -6   1    0.83    0.11
   9   6  -1    0.91    0.20
  -8  -6   1    0.07    0.15
  -8  -6   1    0.13    0.10
  -8  -6   1    0.21    0.11
   8   6  -1   -0.02    0.15
  -7  -6   1    1.00    0.13
  -7  -6   1    0.91    0.16
  -7  -6   1    0.69    0.13
   7   6  -1    0.85    0.15
  -6  -6   1    0.85    0.15
  -6  -6   1    0.84    0.12
  -6  -6   1    0.68    0.11
   6   6  -1    0.87    0.14
  -5  -6   1   -0.07    0.11
   5  -6  -1   -0.01    0.05
  -5  -6   1   -0.04    0.07
  -5  -6   1    0.02    0.08
   5   6  -1   -0.06    0.10
  -4  -6   1   55.15    2.08
   4  -6  -1   54.55    2.03
  -4  -6   1   55.63    2.34
   4   6  -1   55.91    2.06
   4   6  -1   54.66    2.35
  -3  -6   1   40.41    1.70
  -3  -6   1   39.70    1.51
   3  -6  -1   36.14    1.46
   3  -6  -1   39.97    1.47
   3  -6  -1   42.95    1.57
   3   6  -1   40.29    1.49
   3   6  -1   39.09    1.70
   2  -6  -1  111.15    3.98
  -2  -6   1  109.74    4.54
   2  -6  -1  109.72    4.16
   2   6  -1  106.87    3.99
   2   6  -1  103.64    4.53
   1  -6  -1  139.88    5.18
  -1  -6   1  138.86    5.20
  -1  -6   1  149.04    5.89
   1  -6  -1  140.57    5.39
   1   6  -1  140.93    5.41
   1   6  -1  140.65    5.88
  -1   6   1  136.52    5.40
   0  -6  -1    3.67    0.19
   0  -6   1    4.26    0.21
   0   6   1    3.68    0.21
   0   6   1    4.05    0.17
   0   6  -1    4.05    0.23
   0   6  -1    4.12    0.18
  -1  -6  -1   39.38    1.44
   1  -6   1   38.60    1.44
  -1   6  -1   37.16    1.51
   1   6   1   38.45    1.42
   1   6   1   37.62    1.49
  -2  -6  -1    1.37    0.13
   2  -6   1    1.52    0.12
   2  -6   1    1.65    0.14
  -2  -6  -1    1.46    0.13
   2   6   1    1.50    0.13
  -2   6  -1    1.42    0.15
   2   6   1    1.57    0.12
   2   6   1    2.00    0.12
  -3  -6  -1   79.53    3.01
   3  -6   1   82.84    2.99
  -3  -6  -1   81.74    3.41
   3   6   1   80.71    3.00
   3   6   1   81.35    3.10
   3   6   1   80.29    3.40
  -3   6  -1   79.42    3.14
  -4  -6  -1    0.56    0.12
  -4  -6  -1    0.50    0.10
   4  -6   1    0.62    0.09
  -4  -6  -1    0.65    0.10
   4   6   1    0.66    0.11
  -4   6  -1    0.80    0.14
   4   6   1    0.86    0.11
  -5  -6  -1   95.61    3.52
  -5  -6  -1   88.74    3.96
   5  -6   1   96.55    3.49
   5   6   1   96.75    3.50
   5   6   1   93.81    3.98
  -6  -6  -1   10.06    0.47
   6  -6   1    9.64    0.43
  -6  -6  -1    9.70    0.49
   6   6   1   10.74    0.46
   7  -6   1    4.27    0.27
  -7  -6  -1    3.90    0.27
  -7  -6  -1    4.87    0.33
   7   6   1    4.26    0.30
   8  -6   1    0.97    0.15
  -8  -6  -1    1.24    0.20
  -8  -6  -1    1.04    0.14
   8   6   1    0.86    0.19
   9  -6   1    0.42    0.16
  -9  -6  -1    0.56    0.14
  -9  -6  -1    0.44    0.12
   9   6   1    0.39    0.21
  -9  -7   1    0.54    0.13
  -9  -7   1    0.41    0.13
   9   7  -1    0.44    0.19
  -8  -7   1    0.18    0.17
  -8  -7   1    0.11    0.11
   8   7  -1    0.30    0.16
  -7  -7   1   18.11    0.76
  -7  -7   1   16.49    0.81
   7   7  -1   18.70    0.74
  -6  -7   1    1.05    0.17
  -6  -7   1    1.16    0.14
   6   7  -1    1.38    0.16
  -5  -7   1   41.38    1.61
   5   7  -1   42.12    1.59
   4  -7  -1    2.67    0.14
  -4  -7   1    2.75    0.22
   4   7  -1    2.32    0.22
   4   7  -1    2.62    0.19
   3  -7  -1    0.68    0.07
   3  -7  -1    0.85    0.13
  -3  -7   1    0.48    0.09
  -3  -7   1    0.62    0.12
   3   7  -1    0.73    0.12
   3   7  -1    0.66    0.10
   3   7  -1    0.81    0.10
   2  -7  -1    6.97    0.34
  -2  -7   1    7.05    0.35
   2  -7  -1    7.22    0.29
   2   7  -1    6.66    0.35
   2   7  -1    7.16    0.31
   1  -7  -1    4.93    0.25
   1  -7  -1    4.66    0.22
  -1  -7   1    4.57    0.24
   1   7  -1    4.52    0.23
  -1   7   1    4.51    0.25
   1   7  -1    4.46    0.27
   1   7  -1    4.60    0.21
   0  -7   1  127.21    4.75
   0  -7  -1  126.06    4.75
   0   7   1  131.72    4.73
   0   7   1  120.99    4.93
   0   7  -1  144.70    4.74
   0   7  -1  120.66    4.95
  -1  -7  -1   27.11    0.99
   1  -7   1   27.24    0.99
  -1   7  -1   26.14    1.06
   1   7   1   26.78    1.03
  -1   7  -1   22.10    0.96
   2  -7   1  156.65    5.59
  -2  -7  -1  151.99    5.60
   2   7   1  142.53    6.32
   2   7   1  151.93    5.79
   2   7   1  156.43    5.58
  -2   7  -1  152.22    5.83
   2   7   1  148.84    5.58
   3  -7   1    4.38    0.22
   3   7   1    4.42    0.23
   3   7   1    4.45    0.26
   3   7   1    4.33    0.22
  -3   7  -1    4.45    0.29
  -4  -7  -1    0.19    0.12
   4  -7   1    0.17    0.08
   4   7   1    0.15    0.09
   4   7   1    0.20    0.08
   4   7   1    0.25    0.10
   5  -7   1    2.43    0.18
  -5  -7  -1    1.90    0.19
   5   7   1    2.42    0.21
   5   7   1    2.18    0.19
  -6  -7  -1    0.22    0.15
   6  -7   1    0.14    0.10
   6   7   1    0.19    0.13
   7  -7   1    1.96    0.18
  -7  -7  -1    1.74    0.22
   7   7   1    2.50    0.21
  -8  -7  -1    6.02    0.38
   8  -7   1    5.16    0.33
  -8  -7  -1    5.58    0.34
   8   7   1    6.30    0.38
  -9  -7  -1    0.46    0.14
   9   7   1    0.50    0.20
  -8  -8   1    0.65    0.20
  -8  -8   1    0.27    0.13
   8   8  -1    0.39    0.19
  -7  -8   1    1.12    0.19
   7   8  -1    0.95    0.18
  -6  -8   1    1.38    0.19
   6   8  -1    1.95    0.19
  -5  -8   1    0.29    0.15
   5   8  -1    0.59    0.13
   4  -8  -1    8.51    0.36
  -4  -8   1    8.92    0.43
   4   8  -1    9.07    0.40
   4   8  -1    8.64    0.39
   4   8  -1    8.26    0.45
   3  -8  -1   34.87    1.29
  -3  -8   1   33.36    1.33
   3   8  -1   34.03    1.49
   3   8  -1   34.70    1.30
   2  -8  -1   37.51    1.45
   2  -8  -1   36.59    1.38
   2   8  -1   35.99    1.47
   2   8  -1   35.10    1.56
   2   8  -1   37.72    1.38
   1  -8  -1   21.86    0.84
   1  -8  -1   22.26    0.88
  -1  -8   1   21.22    0.85
   1   8  -1   20.47    0.90
  -1   8   1   21.31    0.89
   1   8  -1   21.28    0.92
   1   8  -1   22.58    0.83
   0  -8  -1    0.74    0.10
   0  -8   1    0.54    0.11
   0   8  -1    0.66    0.08
   0   8   1    0.45    0.10
   0   8  -1    0.47    0.13
  -1  -8  -1    7.89    0.35
   1  -8   1    7.88    0.35
  -1   8  -1    7.71    0.40
   1   8   1    7.63    0.36
  -2  -8  -1    9.55    0.43
   2  -8   1    9.89    0.42
   2   8   1    9.84    0.43
  -2   8  -1    9.30    0.47
   2   8   1    9.78    0.40
   3  -8   1    6.22    0.30
   3   8   1    6.17    0.33
   3   8   1    6.59    0.30
   3   8   1    5.77    0.30
   3   8   1    6.34    0.30
   4  -8   1    0.50    0.10
  -4  -8  -1    0.41    0.14
   4   8   1    0.36    0.11
   4   8   1    0.66    0.12
   5  -8   1   30.30    1.16
  -5  -8  -1   30.30    1.19
   5   8   1   31.57    1.17
   5   8   1   28.22    1.33
  -6  -8  -1    0.18    0.16
   6  -8   1   -0.08    0.11
   6   8   1    0.03    0.14
   7  -8   1   -0.05    0.12
  -7  -8  -1    0.03    0.18
   7   8   1    0.06    0.16
  -8  -8  -1    0.33    0.20
   8   8   1    0.10    0.19
  -8  -9   1    0.91    0.22
   8   9  -1    0.97    0.21
  -7  -9   1    3.36    0.29
   7   9  -1    3.98    0.32
  -6  -9   1    2.60    0.24
   6   9  -1    2.40    0.21
  -5  -9   1    1.30    0.19
   5   9  -1    1.23    0.16
   5   9  -1    1.13    0.16
   4  -9  -1    2.62    0.18
  -4  -9   1    2.43    0.22
   4   9  -1    2.78    0.25
   4   9  -1    2.83    0.21
   3  -9  -1   16.68    0.63
  -3  -9   1   14.84    0.67
   3   9  -1   15.04    0.73
   3   9  -1   16.55    0.70
   3   9  -1   16.06    0.64
   2  -9  -1    9.92    0.43
  -2  -9   1    9.80    0.47
   2   9  -1   11.05    0.43
   2   9  -1   10.34    0.49
   2   9  -1    9.79    0.48
   1  -9  -1    8.64    0.39
  -1  -9   1    8.34    0.41
   1   9  -1    9.51    0.38
   1   9  -1    8.58    0.44
  -1   9   1    8.76    0.44
   0  -9   1    7.18    0.35
   0  -9  -1    7.16    0.34
   0   9   1    6.68    0.35
   0   9  -1    6.86    0.39
  -1  -9  -1    4.64    0.28
   1  -9   1    5.30    0.28
   1   9   1    4.69    0.28
   2  -9   1    8.40    0.39
  -2  -9  -1    8.58    0.41
   2   9   1    8.98    0.37
   2   9   1    7.80    0.39
  -3  -9  -1    5.24    0.33
   3  -9   1    5.28    0.29
   3   9   1    5.67    0.28
   3   9   1    4.84    0.29
   3   9   1    5.87    0.28
  -4  -9  -1    5.80    0.35
   4  -9   1    5.90    0.31
   4   9   1    5.76    0.34
   4   9   1    6.29    0.32
   5  -9   1    0.52    0.13
  -5  -9  -1    0.71    0.18
   5   9   1    0.49    0.14
   5   9   1    0.66    0.14
  -6  -9  -1    3.13    0.27
   6  -9   1    2.66    0.24
   6   9   1    2.94    0.23
  -7  -9  -1    0.87    0.22
   7   9   1    0.63    0.19
  -7 -10   1    0.33    0.20
   7  10  -1    0.24    0.18
   7  10  -1    0.60    0.18
  -6 -10   1    4.66    0.38
   6  10  -1    4.60    0.33
   6  10  -1    4.73    0.33
  -5 -10   1    0.38    0.17
   5  10  -1    0.15    0.15
   5  10  -1    0.22    0.14
   5  10  -1   -0.04    0.14
  -4 -10   1    0.19    0.16
   4 -10  -1    0.24    0.11
   4  10  -1    0.32    0.13
   4  10  -1    0.27    0.13
  -3 -10   1    0.74    0.17
   3 -10  -1    0.98    0.13
   3  10  -1    1.09    0.13
   3  10  -1    1.29    0.14
  -2 -10   1    0.32    0.15
   2 -10  -1    0.39    0.11
   2  10  -1    0.69    0.16
   2  10  -1    0.40    0.08
   2  10  -1    0.35    0.11
   1 -10  -1   15.23    0.61
  -1 -10   1   13.98    0.62
   0 -10  -1    2.09    0.18
   0 -10   1    1.91    0.18
   0  10   1    1.78    0.18
   1 -10   1   21.29    0.83
  -1 -10  -1   20.66    0.83
   1  10   1   19.30    0.85
  -2 -10  -1    0.07    0.14
   2 -10   1    0.18    0.12
  -3 -10  -1    6.08    0.36
   3 -10   1    6.32    0.33
  -4 -10  -1    5.39    0.36
   4 -10   1    5.92    0.32
   4  10   1    6.05    0.32
   4  10   1    5.64    0.31
   4  10   1    5.42    0.33
   5 -10   1   -0.02    0.12
  -5 -10  -1   -0.04    0.17
   5  10   1    0.01    0.14
   5  10   1   -0.06    0.14
   5  10   1    0.05    0.12
  -6 -10  -1    0.70    0.22
   6  10   1    0.91    0.18
  -7 -10  -1    0.37    0.22
   7  10   1    0.43    0.19
  -6 -11   1   -0.16    0.20
   6  11  -1    0.17    0.17
  -5 -11   1    3.38    0.29
   5  11  -1    4.20    0.30
   5  11  -1    3.78    0.32
  -4 -11   1    0.46    0.19
   4  11  -1    0.22    0.13
   4  11  -1    0.35    0.15
   3 -11  -1   10.37    0.47
  -3 -11   1    9.95    0.51
   3  11  -1   10.26    0.49
  -2 -11   1    2.16    0.22
   2 -11  -1    2.60    0.20
   1 -11  -1    2.73    0.24
  -1 -11   1    2.52    0.22
   0 -11  -1   12.37    0.55
   0 -11   1   12.32    0.56
   1 -11   1    1.06    0.17
  -1 -11  -1    1.14    0.18
  -2 -11  -1   10.81    0.52
   2 -11   1   10.90    0.50
   3 -11   1    0.84    0.16
  -3 -11  -1    0.61    0.18
  -4 -11  -1    4.96    0.39
   4 -11   1    5.33    0.32
   5 -11   1    0.84    0.16
  -5 -11  -1    0.95    0.22
   5  11   1    0.96    0.16
  -6 -11  -1    0.44    0.23
   6  11   1    0.46    0.17
  -5 -12   1    0.66    0.22
   5  12  -1    0.73    0.16
  -4 -12   1    7.58    0.47
   4  12  -1    8.07    0.42
   3 -12  -1    5.19    0.33
  -3 -12   1    5.26    0.38
  -2 -12   1   12.11    0.59
   2 -12  -1   12.24    0.55
   1 -12  -1    4.61    0.31
  -1 -12   1    4.20    0.35
   0 -12  -1    5.45    0.35
   0 -12   1    5.66    0.37
  -1 -12  -1   14.02    0.63
   1 -12   1   13.69    0.63
  -2 -12  -1    0.34    0.18
   2 -12   1    0.23    0.16
   3 -12   1   13.52    0.59
  -3 -12  -1   11.99    0.61
  -4 -12  -1    1.72    0.25
   4 -12   1    1.89    0.20
  -5 -12  -1    5.17    0.43
   5 -12   1    4.92    0.34
   3 -13  -1    3.86    0.33
  -3 -13   1    3.62    0.32
  -2 -13   1    2.95    0.29
   2 -13  -1    3.42    0.27
   1 -13  -1    1.09    0.20
  -1 -13   1    0.94    0.21
   0 -13  -1   26.51    1.08
   0 -13   1   26.05    1.08
   1 -13   1    1.73    0.23
  -1 -13  -1    1.41    0.23
   2 -13   1   17.17    0.74
  -2 -13  -1   16.35    0.76
  -3 -13  -1    0.20    0.21
   3 -13   1    0.27    0.19
  10   0  -2    1.27    0.19
   9   0  -2    4.87    0.31
   8   0  -2    0.38    0.12
   7   0  -2    8.69    0.38
   6   0  -2    1.87    0.14
   5   0  -2  206.55    7.63
   4   0  -2   16.99    0.64
   3   0  -2  162.65    5.91
   3   0  -2  158.03    5.90
   2   0  -2  214.25    8.46
  -2   0   2  229.36    8.44
   2   0  -2  231.12    8.46
  -2   0   2  243.04    8.44
  -1   0   2  277.03    9.76
   1   0  -2  266.54    9.77
   1   0  -2  283.39   11.26
   1   0  -2  253.15    9.76
  -1   0   2  246.56    9.76
   0   0   2  268.83    9.72
   0   0   2  269.05   11.00
   0   0  -2  255.94   10.99
   0   0  -2  259.77    9.72
  -1   0  -2    1.13    0.08
  -1   0  -2    1.15    0.07
  -1   0  -2    0.95    0.06
   2   0   2  947.52   37.01
  -2   0  -2  914.47   40.37
  -2   0  -2 1000.00   36.72
  -2   0  -2  892.05   34.79
   2   0   2  954.85   40.63
   2   0   2  962.07   40.63
  -2   0  -2  961.24   40.72
   3   0   2   82.19    3.08
   3   0   2   85.22    3.48
  -3   0  -2   80.09    3.08
   3   0   2   82.49    3.19
  -3   0  -2   84.40    3.48
   3   0   2   84.39    3.49
  -3   0  -2   84.43    3.49
   4   0   2  269.58    9.67
   4   0   2  263.25   10.87
  -4   0  -2  259.94   10.90
   4   0   2  254.94   10.90
  -4   0  -2  255.94   10.89
   4   0   2  260.18   10.00
  -5   0  -2   31.19    1.28
   5   0   2   29.72    1.31
   5   0   2   30.59    1.16
  -5   0  -2   31.52    1.29
   5   0   2   29.71    1.20
   6   0   2    0.42    0.11
   6   0   2    0.41    0.09
   7   0   2   37.34    1.41
   7   0   2   35.89    1.44
   8   0   2   12.42    0.56
   9   0   2    1.80    0.22
  10   0   2    8.07    0.48
  10  -1  -2    0.69    0.17
  10   1  -2    0.92    0.19
   9  -1  -2   12.71    0.56
   9   1  -2   12.79    0.57
   8  -1  -2   10.27    0.45
   8   1  -2   10.13    0.46
   7  -1  -2   16.03    0.63
   7   1  -2   15.64    0.64
   6  -1  -2    2.25    0.14
  -6  -1   2    2.17    0.13
   6   1  -2    2.10    0.16
  -5  -1   2    4.10    0.19
   5  -1  -2    4.52    0.19
   5   1  -2    4.14    0.20
   4  -1  -2   65.29    2.37
   4  -1  -2   62.36    2.37
  -4  -1   2   66.26    2.38
   4   1  -2   63.25    2.38
  -3  -1   2    4.95    0.20
   3  -1  -2    4.63    0.18
   3   1  -2    4.61    0.20
   3   1  -2    4.86    0.22
  -2  -1   2  840.75   33.41
  -2  -1   2  789.40   30.00
  -2  -1   2  866.20   33.39
   2   1  -2  790.19   33.51
   2   1  -2  686.28   29.08
   2   1  -2  779.90   29.06
   1  -1  -2   63.83    2.36
   1  -1  -2   63.48    2.36
  -1  -1   2   69.56    2.68
  -1  -1   2   64.03    2.36
   1  -1  -2   63.30    2.36
   1   1  -2   59.93    2.36
   1   1  -2   65.20    2.69
   1   1  -2   61.61    2.36
   0  -1   2  487.73   21.37
   0  -1  -2  495.57   18.23
   0  -1  -2  524.89   20.94
   0   1   2  497.21   18.73
   0   1  -2  496.10   20.68
   0   1  -2  475.49   18.26
   1  -1   2  231.90    9.54
  -1  -1  -2  237.38    9.54
  -1  -1  -2  228.94    9.54
   1   1   2  230.20    9.54
  -1   1  -2  233.62    9.55
  -1   1  -2  224.91    9.53
   1   1   2  224.26    8.44
  -1   1  -2  214.23    8.42
   2  -1   2    2.28    0.12
   2  -1   2    2.19    0.12
  -2  -1  -2    2.19    0.13
   2  -1   2    2.30    0.12
   2  -1   2    2.13    0.11
  -2  -1  -2    2.60    0.12
   2   1   2    2.16    0.13
  -2   1  -2    2.25    0.11
   2   1   2    2.22    0.12
  -2   1  -2    2.29    0.12
  -2   1  -2    2.16    0.12
  -2   1  -2    2.37    0.12
  -3  -1  -2   56.16    2.37
  -3  -1  -2   58.24    2.38
   3  -1   2   55.91    2.17
   3  -1   2   57.46    2.37
   3  -1   2   58.34    2.37
   3  -1   2   55.08    2.10
   3   1   2   57.37    2.37
   3   1   2   54.68    2.16
  -3   1  -2   54.34    2.09
   3   1   2   57.36    2.38
  -3   1  -2   54.80    2.17
  -3   1  -2   55.25    2.36
  -3   1  -2   59.64    2.36
  -4  -1  -2   13.92    0.60
  -4  -1  -2   13.92    0.59
   4  -1   2   13.59    0.59
   4  -1   2   13.72    0.55
   4  -1   2   13.37    0.53
  -4  -1  -2   13.36    0.53
   4   1   2   13.18    0.54
   4   1   2   13.88    0.60
   4   1   2   12.38    0.60
  -4   1  -2   13.23    0.52
  -5  -1  -2  110.67    4.61
   5  -1   2  111.74    4.23
   5  -1   2  110.21    4.08
  -5  -1  -2  109.09    4.08
  -5  -1  -2  110.84    4.60
   5   1   2  111.20    4.09
   5   1   2  109.81    4.22
  -5   1  -2  109.12    4.07
   5   1   2  110.92    4.63
   5   1   2  109.92    4.62
   6  -1   2    9.11    0.40
  -6  -1  -2    7.97    0.39
  -6  -1  -2    9.17    0.40
  -6  -1  -2    9.48    0.41
   6  -1   2    8.66    0.40
  -6   1  -2    8.90    0.37
   6   1   2    8.76    0.39
   6   1   2    9.13    0.40
   7  -1   2   31.33    1.22
   7  -1   2   30.65    1.25
   7   1   2   32.07    1.22
   8  -1   2    3.09    0.27
   8   1   2    3.09    0.27
   9  -1   2    1.16    0.19
   9   1   2    1.23    0.20
  10  -1   2    2.80    0.27
  10   1   2    2.85    0.28
  10  -2  -2    0.15    0.15
  10   2  -2    0.19    0.18
   9  -2  -2    0.29    0.12
   9   2  -2    0.38    0.15
   8  -2  -2    1.20    0.13
   8   2  -2    1.30    0.15
   7  -2  -2   10.18    0.41
   7   2  -2    9.34    0.43
  -6  -2   2   26.71    1.02
   6  -2  -2   27.21    1.01
   6   2  -2   26.30    1.02
  -5  -2   2  167.43    6.07
   5  -2  -2  167.95    6.06
   5   2  -2  163.00    6.06
   5   2  -2  160.55    6.88
  -4  -2   2    7.55    0.32
  -4  -2   2    8.05    0.34
  -4  -2   2    7.71    0.33
   4   2  -2    7.43    0.36
   4   2  -2    7.37    0.31
  -3  -2   2   49.92    2.07
  -3  -2   2   50.30    2.07
  -3  -2   2   49.50    1.84
   3   2  -2   50.02    2.08
   3   2  -2   47.68    1.83
  -2  -2   2    0.19    0.03
   2   2  -2    0.27    0.04
  -1  -2   2   59.47    2.18
  -1  -2   2   59.92    2.47
   1   2  -2   57.88    2.47
   0  -2  -2   30.24    1.11
   0  -2   2   31.76    1.27
   0  -2  -2   31.28    1.11
   0   2   2   26.85    1.11
   0   2   2   32.07    1.11
   0   2  -2   31.42    1.27
   0   2  -2   27.10    1.12
   1  -2   2  324.18   13.20
   1  -2   2  315.41   11.68
  -1  -2  -2  317.79   13.20
  -1  -2  -2  342.05   13.22
  -1   2  -2  321.24   13.39
   1   2   2  309.02   11.65
  -1   2  -2  276.34   11.64
  -1   2  -2  324.01   13.21
  -2  -2  -2   38.29    1.59
   2  -2   2   39.03    1.58
   2  -2   2   34.84    1.46
   2  -2   2   36.52    1.40
   2  -2   2   39.15    1.58
  -2   2  -2   36.56    1.46
  -2   2  -2   36.06    1.40
  -2   2  -2   40.24    1.58
  -2   2  -2   38.03    1.58
  -3  -2  -2   31.78    1.32
   3  -2   2   31.09    1.22
   3  -2   2   31.29    1.32
  -3  -2  -2   32.33    1.34
  -3  -2  -2   30.74    1.18
   3  -2   2   31.56    1.17
   3   2   2   30.98    1.20
  -3   2  -2   30.86    1.17
   3   2   2   31.12    1.18
   3   2   2   31.83    1.33
   3   2   2   31.50    1.33
  -3   2  -2   29.75    1.22
  -4  -2  -2   46.27    1.93
  -4  -2  -2   40.43    1.71
   4  -2   2   46.47    1.71
  -4  -2  -2   46.50    1.94
   4  -2   2   46.50    1.78
   4   2   2   45.92    1.94
   4   2   2   46.19    1.72
   4   2   2   47.46    1.94
   4   2   2   46.50    1.75
  -4   2  -2   45.18    1.70
  -5  -2  -2   42.55    1.79
  -5  -2  -2   42.62    1.78
   5  -2   2   42.03    1.58
   5  -2   2   41.32    1.64
  -5  -2  -2   41.46    1.59
  -5   2  -2   41.46    1.56
   5   2   2   41.13    1.79
   5   2   2   44.14    1.79
   5   2   2   41.27    1.62
   6  -2   2    0.17    0.10
  -6  -2  -2    0.14    0.10
   6  -2   2    0.14    0.10
  -6  -2  -2    0.26    0.08
  -6  -2  -2    0.13    0.07
   6   2   2    0.23    0.07
   7  -2   2    9.15    0.43
   7  -2   2    8.75    0.44
  -7  -2  -2    9.85    0.42
  -7  -2  -2    9.11    0.42
  -7  -2  -2    9.29    0.43
   7   2   2    9.38    0.44
   8  -2   2    0.60    0.16
   8   2   2    0.61    0.16
   9  -2   2    0.22    0.17
   9   2   2    0.25    0.18
  10  -2   2    0.87    0.21
  10   2   2    0.96    0.23
  10   3  -2    0.41    0.19
   9  -3  -2    3.09    0.23
   9   3  -2    2.94    0.24
   8  -3  -2    3.41    0.21
   8   3  -2    3.37    0.26
   7  -3  -2    0.43    0.08
   7   3  -2    0.50    0.12
  -6  -3   2    3.03    0.20
  -6  -3   2    3.09    0.15
  -6  -3   2    3.17    0.15
   6  -3  -2    3.01    0.15
   6   3  -2    3.13    0.20
  -5  -3   2    4.45    0.22
  -5  -3   2    4.36    0.21
  -5  -3   2    4.31    0.21
   5   3  -2    4.09    0.22
   5   3  -2    3.89    0.24
  -4  -3   2   22.33    0.93
  -4  -3   2   21.70    0.93
   4   3  -2   21.26    0.83
   4   3  -2   21.21    0.94
  -3  -3   2   29.31    1.22
   3   3  -2   27.93    1.22
  -2  -3   2  199.89    8.38
   1  -3  -2   53.96    1.98
  -1  -3   2   54.68    2.26
   1  -3  -2   51.78    1.98
   1   3  -2   54.77    2.26
   0  -3  -2   66.43    2.46
   0  -3  -2   64.61    2.37
   0  -3  -2   63.85    2.37
   0  -3   2   68.85    2.70
   0   3  -2   58.39    2.38
   0   3  -2   67.22    2.70
   0   3   2   61.60    2.39
  -1  -3  -2   85.26    3.16
   1  -3   2   87.09    3.58
  -1  -3  -2   88.79    3.58
   1  -3   2   87.33    3.16
  -1  -3  -2   88.44    3.27
  -1   3  -2   87.42    3.30
   1   3   2   86.58    3.17
  -1   3  -2   82.39    3.57
  -1   3  -2   88.13    3.59
  -1   3  -2   75.23    3.15
  -2  -3  -2    0.15    0.05
   2  -3   2    0.33    0.07
   2  -3   2    0.29    0.05
  -2  -3  -2    0.25    0.05
  -2   3  -2    0.50    0.05
  -2   3  -2    0.37    0.08
   2   3   2    0.24    0.05
   3  -3   2   37.36    1.45
  -3  -3  -2   37.04    1.58
   3  -3   2   36.53    1.38
  -3  -3  -2   38.16    1.39
  -3  -3  -2   37.04    1.57
   3   3   2   36.73    1.39
  -3   3  -2   36.15    1.37
   4  -3   2    2.76    0.18
  -4  -3  -2    2.73    0.18
   4  -3   2    2.88    0.16
  -4  -3  -2    2.70    0.18
  -4  -3  -2    2.68    0.17
   4   3   2    2.98    0.19
  -4   3  -2    2.82    0.14
  -5  -3  -2   16.74    0.75
   5  -3   2   16.76    0.70
  -5  -3  -2   17.12    0.67
  -5  -3  -2   16.31    0.73
   5  -3   2   16.91    0.66
   5   3   2   16.58    0.66
  -5   3  -2   16.32    0.64
   5   3   2   17.13    0.76
  -6  -3  -2    0.14    0.09
  -6  -3  -2   -0.01    0.07
  -6  -3  -2   -0.03    0.10
   6  -3   2    0.03    0.10
   6  -3   2   -0.04    0.09
  -7  -3  -2   20.70    0.88
   7  -3   2   18.95    0.79
  -7  -3  -2   20.21    0.86
  -7  -3  -2   19.00    0.80
   7   3   2   19.41    0.81
   8  -3   2    8.43    0.43
  -8  -3  -2    8.31    0.40
  -8  -3  -2    8.92    0.41
   8   3   2    8.44    0.44
   9  -3   2    0.14    0.17
   9   3   2    0.32    0.19
  10  -3   2    1.73    0.24
  10   3   2    1.97    0.27
  10   4  -2    1.65    0.24
   9   4  -2    7.07    0.41
   8   4  -2    1.69    0.18
   7  -4  -2    1.72    0.13
  -7  -4   2    1.66    0.13
  -7  -4   2    1.70    0.16
  -7  -4   2    1.69    0.13
   7   4  -2    1.62    0.16
  -6  -4   2    2.05    0.16
   6  -4  -2    1.86    0.11
  -6  -4   2    1.94    0.15
  -6  -4   2    1.97    0.15
  -5  -4   2    0.58    0.11
  -5  -4   2    0.34    0.07
  -5  -4   2    0.43    0.07
   5   4  -2    0.29    0.08
  -4  -4   2   92.37    3.92
  -4  -4   2   95.07    3.47
   4   4  -2   93.60    3.94
  -3  -4   2    5.92    0.26
   3  -4  -2    5.35    0.26
  -3  -4   2    5.89    0.28
   3   4  -2    5.33    0.29
   3   4  -2    5.65    0.25
   2  -4  -2  140.16    5.25
  -2  -4   2  141.04    5.73
  -2  -4   2  139.24    5.06
   2   4  -2  136.08    5.73
   2   4  -2  131.28    5.08
   2   4  -2  135.19    5.07
  -1  -4   2   13.65    0.60
   1  -4  -2   13.27    0.51
   1  -4  -2   14.25    0.51
   1  -4  -2   13.68    0.51
   1   4  -2   13.60    0.60
   0  -4   2   11.74    0.50
   0  -4  -2   11.24    0.44
   0  -4  -2   11.75    0.46
   0  -4   2   11.60    0.45
   0   4  -2   10.82    0.44
   0   4   2   11.26    0.43
   0   4  -2   11.64    0.50
   1  -4   2    1.59    0.10
  -1  -4  -2    1.58    0.11
   1  -4   2    1.51    0.11
  -1  -4  -2    1.37    0.10
  -1   4  -2    1.44    0.09
  -1   4  -2    1.47    0.09
   1   4   2    1.40    0.09
  -1   4  -2    1.30    0.09
  -1   4  -2    1.50    0.13
  -2  -4  -2    3.36    0.18
   2  -4   2    3.30    0.16
   2   4   2    3.09    0.17
   2   4   2    3.20    0.13
  -2   4  -2    2.98    0.20
  -2   4  -2    3.09    0.15
   2   4   2    3.11    0.17
   3  -4   2    7.07    0.31
   3  -4   2    6.53    0.28
  -3  -4  -2    6.38    0.29
  -3  -4  -2    6.68    0.33
  -3  -4  -2    6.15    0.31
   3   4   2    6.66    0.29
  -3   4  -2    6.54    0.26
   3   4   2    6.22    0.32
   4  -4   2    9.63    0.42
  -4  -4  -2    9.98    0.47
  -4  -4  -2   10.27    0.44
  -4  -4  -2   10.42    0.49
   4  -4   2   10.21    0.45
   4   4   2   10.65    0.49
   4   4   2   10.26    0.43
  -5  -4  -2    6.14    0.31
  -5  -4  -2    6.50    0.34
   5  -4   2    6.21    0.29
   5  -4   2    5.90    0.32
  -5  -4  -2    6.32    0.31
   5   4   2    5.78    0.33
   5   4   2    5.86    0.30
   6  -4   2    0.52    0.11
  -6  -4  -2    0.44    0.11
  -6  -4  -2    0.50    0.13
  -6  -4  -2    0.58    0.10
   6  -4   2    0.59    0.13
   6   4   2    0.40    0.12
   7  -4   2    2.25    0.19
  -7  -4  -2    2.36    0.22
  -7  -4  -2    2.11    0.20
  -7  -4  -2    2.14    0.19
   7   4   2    2.51    0.21
  -8  -4  -2    1.08    0.18
  -8  -4  -2    1.15    0.13
  -8  -4  -2    1.17    0.15
   8  -4   2    0.96    0.17
   8   4   2    1.13    0.19
   9  -4   2    0.95    0.19
   9   4   2    1.06    0.22
  10   5  -2    2.22    0.25
   9   5  -2    0.31    0.17
  -8  -5   2    0.60    0.08
   8   5  -2    0.65    0.15
  -7  -5   2    1.05    0.12
  -7  -5   2    1.07    0.12
  -7  -5   2    1.03    0.15
   7   5  -2    1.09    0.15
  -6  -5   2    0.44    0.09
  -6  -5   2    0.37    0.13
  -6  -5   2    0.57    0.10
   6   5  -2    0.55    0.12
  -5  -5   2    2.92    0.19
  -5  -5   2    2.70    0.19
  -5  -5   2    3.13    0.22
   4  -5  -2   12.45    0.53
  -4  -5   2   12.20    0.55
  -4  -5   2   12.08    0.51
   4   5  -2   11.71    0.49
   4   5  -2   12.25    0.57
  -3  -5   2   41.85    1.55
   3  -5  -2   42.24    1.60
  -3  -5   2   40.66    1.74
   3   5  -2   39.94    1.53
   3   5  -2   39.88    1.75
   2  -5  -2   50.78    1.91
   2  -5  -2   52.48    2.01
  -2  -5   2   53.32    2.19
  -2  -5   2   52.25    1.94
   2   5  -2   50.77    2.20
   2   5  -2   51.86    1.93
   1  -5  -2    8.61    0.32
  -1  -5   2    8.68    0.38
   1  -5  -2    7.91    0.32
   1  -5  -2    7.95    0.35
   1   5  -2    7.94    0.38
   1   5  -2    7.68    0.33
   0  -5  -2   16.66    0.62
   0  -5   2   16.59    0.71
   0  -5   2   16.34    0.63
   0   5  -2   15.93    0.70
   0   5   2   15.57    0.61
   0   5  -2   16.46    0.69
   1  -5   2    6.64    0.27
  -1  -5  -2    6.64    0.27
  -1   5  -2    6.29    0.32
  -1   5  -2    5.39    0.26
   1   5   2    6.48    0.27
   1   5   2    6.27    0.26
  -2  -5  -2    4.22    0.22
  -2  -5  -2    4.72    0.24
   2  -5   2    4.46    0.21
  -2   5  -2    4.23    0.19
  -2   5  -2    4.36    0.26
   2   5   2    4.44    0.19
   2   5   2    4.49    0.21
   2   5   2    4.53    0.23
   3  -5   2   29.39    1.18
  -3  -5  -2   30.91    1.28
  -3  -5  -2   28.85    1.13
   3  -5   2   30.24    1.12
   3   5   2   28.80    1.27
  -3   5  -2   28.19    1.09
   3   5   2   30.32    1.12
   3   5   2   29.04    1.13
   4  -5   2   38.27    1.46
   4  -5   2   39.74    1.53
  -4  -5  -2   38.33    1.66
  -4  -5  -2   38.51    1.47
  -4  -5  -2   37.87    1.65
   4   5   2   39.20    1.46
   4   5   2   38.64    1.66
  -5  -5  -2   15.43    0.73
  -5  -5  -2   15.99    0.65
   5  -5   2   17.09    0.68
  -5  -5  -2   15.05    0.70
   5  -5   2   15.78    0.63
   5   5   2   15.38    0.64
   5   5   2   15.28    0.72
  -6  -5  -2    0.37    0.13
  -6  -5  -2    0.25    0.08
   6  -5   2    0.27    0.11
   6   5   2    0.56    0.13
  -7  -5  -2    1.07    0.13
   7  -5   2    1.10    0.15
  -7  -5  -2    1.49    0.19
   7   5   2    1.19    0.17
  -8  -5  -2    1.42    0.17
  -8  -5  -2    1.51    0.20
  -8  -5  -2    1.17    0.14
   8  -5   2    1.37    0.18
   8   5   2    1.21    0.19
   9  -5   2    5.42    0.37
  -9  -5  -2    5.30    0.31
  -9  -5  -2    5.63    0.34
   9   5   2    5.64    0.40
   9   6  -2    0.18    0.17
  -8  -6   2   -0.02    0.09
  -8  -6   2    0.04    0.10
   8   6  -2   -0.02    0.15
  -7  -6   2    9.47    0.48
  -7  -6   2   10.00    0.48
  -7  -6   2   10.04    0.49
   7   6  -2   10.35    0.47
  -6  -6   2    6.33    0.34
  -6  -6   2    6.28    0.35
  -6  -6   2    6.55    0.35
   6   6  -2    7.11    0.34
  -5  -6   2   31.24    1.21
  -5  -6   2   29.71    1.35
  -5  -6   2   32.27    1.35
   5   6  -2   31.52    1.20
  -4  -6   2   11.49    0.53
   4  -6  -2   12.15    0.51
  -4  -6   2   11.15    0.49
   4   6  -2   11.16    0.47
   4   6  -2   10.89    0.55
  -3  -6   2    7.59    0.36
   3  -6  -2    8.27    0.37
   3   6  -2    7.55    0.33
   3   6  -2    7.62    0.34
   3   6  -2    7.73    0.39
  -2  -6   2    0.20    0.09
   2  -6  -2    0.44    0.09
   2  -6  -2    0.35    0.04
  -2  -6   2    0.35    0.08
   2   6  -2    0.36    0.07
   2   6  -2    0.48    0.09
   1  -6  -2   19.40    0.72
  -1  -6   2   19.59    0.84
   1  -6  -2   19.43    0.77
   1   6  -2   18.62    0.73
   1   6  -2   18.56    0.83
   0  -6   2   62.41    2.33
   0  -6  -2   63.74    2.41
   0  -6  -2   64.09    2.32
   0   6  -2   61.03    2.44
   0   6   2   61.62    2.30
   0   6  -2   61.73    2.62
   1  -6   2   40.07    1.49
  -1  -6  -2   39.83    1.49
   1   6   2   40.86    1.47
  -1   6  -2   38.59    1.58
   1   6   2   41.30    1.47
  -1   6  -2   36.43    1.48
   1   6   2   40.10    1.54
   2  -6   2   29.91    1.09
  -2  -6  -2   29.79    1.24
  -2  -6  -2   29.57    1.10
   2   6   2   28.82    1.08
  -2   6  -2   26.76    1.07
   2   6   2   28.51    1.12
  -2   6  -2   27.74    1.17
  -3  -6  -2   40.94    1.78
   3  -6   2   43.01    1.57
   3   6   2   43.25    1.57
  -3   6  -2   39.07    1.66
   3   6   2   40.84    1.77
   3   6   2   42.64    1.60
  -4  -6  -2    0.21    0.12
   4  -6   2    0.19    0.11
  -4  -6  -2    0.27    0.08
   4  -6   2    0.21    0.09
   4   6   2    0.24    0.05
   4   6   2    0.22    0.10
  -4   6  -2    0.32    0.14
   4   6   2    0.26    0.09
  -5  -6  -2    1.11    0.16
   5  -6   2    0.83    0.12
   5   6   2    0.61    0.13
   5   6   2    0.50    0.12
   6  -6   2    1.26    0.15
  -6  -6  -2    1.37    0.18
   6   6   2    1.23    0.16
  -7  -6  -2   15.77    0.69
   7  -6   2   14.93    0.66
  -7  -6  -2   14.49    0.72
   7   6   2   17.50    0.68
  -8  -6  -2    5.07    0.31
  -8  -6  -2    5.39    0.37
   8  -6   2    5.09    0.33
   8   6   2    5.20    0.37
  -9  -6  -2    0.30    0.12
   9  -6   2    0.39    0.18
   9   6   2    0.49    0.21
  -9  -7   2    3.86    0.26
   9   7  -2    4.01    0.35
  -8  -7   2    1.33    0.16
  -8  -7   2    1.25    0.15
   8   7  -2    1.44    0.20
  -7  -7   2   11.79    0.55
  -7  -7   2   11.04    0.56
   7   7  -2   12.32    0.54
  -6  -7   2    0.29    0.11
  -6  -7   2    0.54    0.15
   6   7  -2    0.46    0.13
  -5  -7   2    1.03    0.16
   5   7  -2    0.84    0.13
   4  -7  -2   15.89    0.59
  -4  -7   2   16.15    0.65
   4   7  -2   15.44    0.63
   4   7  -2   15.27    0.63
   4   7  -2   15.21    0.73
  -3  -7   2    3.66    0.23
   3  -7  -2    3.45    0.23
  -3  -7   2    3.23    0.22
   3  -7  -2    3.42    0.15
   3   7  -2    3.42    0.20
   3   7  -2    3.06    0.23
   2  -7  -2  115.10    4.29
  -2  -7   2  112.03    4.68
   2  -7  -2  112.05    4.11
   2   7  -2  111.16    4.12
   2   7  -2  107.61    4.68
  -1  -7   2    1.97    0.16
   1  -7  -2    2.03    0.16
   1  -7  -2    1.91    0.13
  -1  -7   2    2.07    0.16
   1   7  -2    1.89    0.15
   1   7  -2    1.94    0.19
   1   7  -2    1.76    0.13
   0  -7  -2   36.76    1.42
   0  -7  -2   37.16    1.37
   0  -7   2   36.08    1.38
   0   7  -2   34.79    1.46
   0   7  -2   35.45    1.53
   0   7   2   37.45    1.35
   1  -7   2    4.95    0.25
  -1  -7  -2    5.05    0.25
   1   7   2    5.27    0.22
  -1   7  -2    4.96    0.23
  -1   7  -2    4.36    0.30
   1   7   2    4.82    0.24
  -2  -7  -2    4.06    0.23
   2  -7   2    4.09    0.23
   2   7   2    4.26    0.21
  -2   7  -2    4.38    0.29
   2   7   2    3.83    0.20
  -2   7  -2    3.80    0.19
   3  -7   2   17.81    0.70
   3   7   2   17.73    0.70
   3   7   2   18.07    0.70
   3   7   2   17.50    0.79
  -4  -7  -2    1.81    0.18
   4  -7   2    1.89    0.15
   4   7   2    1.58    0.15
   4   7   2    1.94    0.16
   5  -7   2   16.50    0.65
  -5  -7  -2   15.71    0.68
   5   7   2   15.92    0.66
   5   7   2   15.64    0.74
   6  -7   2    0.15    0.12
  -6  -7  -2    0.43    0.16
   6   7   2    0.38    0.14
  -7  -7  -2    1.97    0.23
   7  -7   2    2.03    0.20
   7   7   2    2.11    0.22
   8  -7   2   -0.07    0.15
  -8  -7  -2    0.19    0.19
   8   7   2    0.27    0.19
  -8  -8   2    2.73    0.27
  -8  -8   2    3.12    0.27
   8   8  -2    3.83    0.32
  -7  -8   2    2.53    0.24
   7   8  -2    2.53    0.23
  -6  -8   2    5.94    0.36
   6   8  -2    6.14    0.34
  -5  -8   2   25.64    1.05
   5   8  -2   26.60    1.03
   5   8  -2   26.34    1.03
  -4  -8   2    1.83    0.19
   4   8  -2    2.05    0.16
   4   8  -2    2.17    0.17
   4   8  -2    1.70    0.17
  -3  -8   2   63.38    2.44
   3  -8  -2   66.44    2.40
   3   8  -2   65.32    2.41
   3   8  -2   63.89    2.76
   2  -8  -2    9.76    0.44
   2  -8  -2    9.73    0.39
   2   8  -2    9.17    0.46
   2   8  -2    9.34    0.40
   1  -8  -2   65.44    2.51
   1  -8  -2   63.75    2.41
   1   8  -2   66.28    2.55
   1   8  -2   67.63    2.41
   1   8  -2   60.67    2.72
   0  -8  -2   18.84    0.75
   0  -8   2   19.05    0.76
   0   8  -2   19.36    0.83
  -1  -8  -2   86.15    3.16
   1  -8   2   85.00    3.16
   1   8   2   89.49    3.14
   1   8   2   84.38    3.27
  -1   8  -2   79.10    3.32
  -2  -8  -2   59.18    2.27
   2  -8   2   59.63    2.26
   2   8   2   59.38    2.24
   2   8   2   64.47    2.25
   2   8   2   58.98    2.33
  -3  -8  -2    8.94    0.44
   3  -8   2    9.68    0.42
   3   8   2    9.89    0.41
   4  -8   2   50.77    1.87
  -4  -8  -2   48.48    1.89
   4   8   2   50.89    1.87
   4   8   2   47.90    2.11
  -5  -8  -2    4.05    0.31
   5  -8   2    4.46    0.28
   5   8   2    4.81    0.28
   5   8   2    4.38    0.30
   6  -8   2    6.98    0.36
  -6  -8  -2    7.04    0.41
   6   8   2    6.83    0.38
  -7  -8  -2    1.10    0.22
   7  -8   2    1.16    0.18
   7   8   2    1.19    0.20
  -8  -8  -2    0.82    0.22
   8  -8   2    0.26    0.17
   8   8   2    1.06    0.21
  -8  -9   2    0.59    0.22
   8   9  -2    0.74    0.20
  -7  -9   2    0.02    0.19
   7   9  -2    0.23    0.17
  -6  -9   2    7.87    0.44
   6   9  -2    7.96    0.41
   6   9  -2    7.84    0.41
  -5  -9   2    1.27    0.19
   5   9  -2    1.21    0.16
   5   9  -2    1.22    0.16
  -4  -9   2   15.29    0.68
   4   9  -2   14.98    0.74
   4   9  -2   16.43    0.64
  -3  -9   2   -0.01    0.14
   3  -9  -2    0.08    0.08
   3   9  -2    0.00    0.10
   3   9  -2    0.13    0.10
   2  -9  -2   29.14    1.12
  -2  -9   2   28.33    1.15
   2   9  -2   28.36    1.28
   2   9  -2   30.08    1.12
   2   9  -2   31.41    1.23
   1  -9  -2   71.08    2.70
   1  -9  -2   68.40    2.59
  -1  -9   2   67.16    2.61
   1   9  -2   70.65    2.74
   1   9  -2   74.23    2.58
   1   9  -2   65.70    2.91
   0  -9   2   23.27    0.94
   0  -9  -2   24.23    0.93
   1  -9   2  137.78    5.08
  -1  -9  -2  140.71    5.08
   1   9   2  133.28    5.27
  -2  -9  -2    1.31    0.16
   2  -9   2    1.23    0.15
   3  -9   2   30.51    1.17
  -3  -9  -2   29.18    1.19
   3   9   2   30.69    1.16
   3   9   2   30.65    1.16
   4  -9   2   -0.05    0.11
  -4  -9  -2    0.18    0.15
   4   9   2   -0.09    0.11
   4   9   2    0.04    0.10
   5  -9   2   14.13    0.60
  -5  -9  -2   13.81    0.64
   5   9   2   14.22    0.60
   5   9   2   13.36    0.66
   6  -9   2    5.17    0.33
  -6  -9  -2    5.57    0.41
   6   9   2    5.50    0.35
   7  -9   2    6.68    0.39
  -7  -9  -2    6.97    0.46
   7   9   2    6.91    0.42
  -7 -10   2   -0.18    0.20
   7  10  -2   -0.15    0.18
   7  10  -2    0.17    0.18
  -6 -10   2    5.79    0.41
   6  10  -2    5.71    0.36
   6  10  -2    5.45    0.35
  -5 -10   2    9.92    0.52
   5  10  -2   10.63    0.48
  -4 -10   2    5.25    0.35
   4  10  -2    5.31    0.30
   4  10  -2    5.12    0.35
  -3 -10   2   31.23    1.27
   3 -10  -2   32.41    1.23
   3  10  -2   31.56    1.40
   3  10  -2   33.15    1.23
  -2 -10   2    3.31    0.27
   2 -10  -2    3.46    0.22
   2  10  -2    3.38    0.23
   2  10  -2    3.62    0.22
  -1 -10   2   30.53    1.21
   1 -10  -2   30.92    1.19
   0 -10   2    0.31    0.14
   0 -10  -2    0.42    0.12
   1 -10   2   14.11    0.60
  -1 -10  -2   13.82    0.60
  -2 -10  -2   17.47    0.74
   2 -10   2   18.16    0.74
   3 -10   2    0.92    0.15
  -3 -10  -2    0.99    0.18
   4 -10   2   47.53    1.79
  -4 -10  -2   46.34    1.81
  -5 -10  -2    0.08    0.18
   5 -10   2    0.04    0.14
   5  10   2    0.08    0.15
  -6 -10  -2    8.55    0.50
   6 -10   2    8.14    0.43
   6  10   2    8.46    0.45
  -6 -11   2   10.22    0.58
   6  11  -2   11.15    0.52
  -5 -11   2    0.38    0.20
   5  11  -2    0.98    0.17
  -4 -11   2   14.94    0.69
   4  11  -2   15.95    0.64
   4  11  -2   14.86    0.73
  -3 -11   2    5.46    0.39
   3 -11  -2    6.00    0.31
   3  11  -2    5.72    0.34
  -2 -11   2   12.45    0.61
   2 -11  -2   14.11    0.57
  -1 -11   2    7.60    0.42
   1 -11  -2    7.54    0.38
   0 -11   2    1.42    0.19
   0 -11  -2    1.46    0.17
   1 -11   2   23.71    0.97
  -1 -11  -2   24.14    0.96
   2 -11   2    3.34    0.29
  -2 -11  -2    3.62    0.29
  -3 -11  -2    0.67    0.19
   3 -11   2    0.42    0.15
   4 -11   2    4.32    0.31
  -4 -11  -2    4.42    0.38
  -5 -11  -2    2.74    0.28
   5 -11   2    3.29    0.25
  -5 -12   2    2.16    0.28
   5  12  -2    2.13    0.23
  -4 -12   2    2.96    0.29
   4  12  -2    3.17    0.28
  -3 -12   2    3.16    0.29
   3 -12  -2    3.19    0.28
   3  12  -2    3.64    0.23
   2 -12  -2    3.08    0.23
  -2 -12   2    2.58    0.26
  -1 -12   2    3.56    0.29
   1 -12  -2    3.90    0.30
   0 -12   2    0.25    0.18
   0 -12  -2    0.42    0.16
  -1 -12  -2    2.76    0.25
   1 -12   2    3.50    0.27
  -2 -12  -2    2.49    0.25
   2 -12   2    2.75    0.24
   3 -12   2   -0.03    0.16
  -3 -12  -2   -0.07    0.18
   4 -12   2   12.70    0.60
  -4 -12  -2   13.24    0.64
  -3 -13   2    0.12    0.21
  -2 -13   2    0.62    0.21
   2 -13  -2    0.44    0.18
   1 -13  -2    2.32    0.23
  -1 -13   2    2.33    0.26
   0 -13   2   -0.13    0.18
   0 -13  -2    0.06    0.17
  -1 -13  -2    4.00    0.35
   1 -13   2    4.28    0.37
   2 -13   2    0.79    0.20
  -2 -13  -2    0.77    0.21
  10   0  -3   -0.04    0.16
   9   0  -3    0.00    0.13
   8   0  -3    0.04    0.10
   7   0  -3    0.00    0.08
   6   0  -3    0.02    0.07
   5   0  -3   -0.01    0.05
   4   0  -3   -0.02    0.04
   3   0  -3    0.15    0.04
   3   0  -3    0.01    0.03
   2   0  -3   -0.11    0.03
  -2   0   3   -0.12    0.02
   1   0  -3   -0.27    0.02
  -1   0   3   -0.28    0.02
   1   0  -3   -0.27    0.02
   1   0  -3   -0.27    0.02
  -1   0   3   -0.26    0.01
   0   0  -3   -0.19    0.03
   0   0   3   -0.14    0.03
   0   0   3   -0.18    0.02
  -1   0  -3    0.01    0.02
   1   0   3    0.03    0.03
  -2   0  -3    0.30    0.05
  -2   0  -3    0.17    0.05
  -3   0  -3    0.23    0.06
  -3   0  -3    0.26    0.06
  -3   0  -3    0.32    0.05
   3   0   3    0.07    0.04
  -3   0  -3    0.03    0.04
   4   0   3    0.04    0.05
   4   0   3    0.04    0.06
   4   0   3   -0.02    0.08
  -4   0  -3    0.02    0.04
   4   0   3    0.08    0.06
  -4   0  -3    0.03    0.06
  -4   0  -3    0.05    0.07
   5   0   3    0.08    0.09
  -5   0  -3    0.08    0.08
   5   0   3   -0.07    0.07
  -5   0  -3    0.04    0.07
  -5   0  -3    0.01    0.05
   5   0   3   -0.01    0.06
  -6   0  -3    0.03    0.05
  -6   0  -3    0.03    0.09
   6   0   3   -0.10    0.10
  -6   0  -3   -0.02    0.06
   6   0   3    0.07    0.08
   7   0   3    0.04    0.13
   8   0   3    0.13    0.15
   9   0   3    0.08    0.17
  10   0   3    0.02    0.20
  10  -1  -3    0.10    0.15
  10   1  -3    0.18    0.17
   9  -1  -3    0.72    0.14
   9   1  -3    0.59    0.15
   8  -1  -3    7.49    0.35
   8   1  -3    7.32    0.36
   7  -1  -3    0.90    0.11
   7   1  -3    0.96    0.12
   6  -1  -3   14.12    0.55
   6   1  -3   14.20    0.56
  -5  -1   3    6.13    0.25
   5  -1  -3    5.95    0.25
   5   1  -3    6.32    0.27
  -4  -1   3    0.72    0.06
   4  -1  -3    0.70    0.06
   4  -1  -3    0.65    0.05
   4   1  -3    0.72    0.07
   3  -1  -3   57.48    2.18
  -3  -1   3   61.15    2.19
   3  -1  -3   59.56    2.18
   3   1  -3   59.82    2.48
   3   1  -3   58.85    2.19
   2  -1  -3   16.43    0.61
   2  -1  -3   16.20    0.61
  -2  -1   3   16.59    0.62
  -2  -1   3   17.18    0.69
   2   1  -3   15.88    0.62
   2   1  -3   16.63    0.70
   2   1  -3   16.04    0.62
   1  -1  -3  237.84    8.28
   1  -1  -3  197.12    8.26
  -1  -1   3  255.56    9.40
  -1  -1   3  242.71    8.32
  -1   1   3  240.33    8.25
   1   1  -3  221.15    8.30
   1   1  -3  219.57    9.39
  -1   1   3  202.26    8.24
  -1   1   3  203.64    8.25
   0  -1  -3    0.88    0.07
   0  -1  -3    0.79    0.07
   0  -1   3    0.89    0.07
   0   1  -3    0.80    0.07
   0   1   3    0.76    0.07
   1  -1   3   49.70    2.18
  -1   1  -3   51.67    2.18
   1   1   3   53.95    2.18
   1   1   3   52.39    1.92
  -2  -1  -3    0.68    0.07
   2  -1   3    0.65    0.07
  -2  -1  -3    0.48    0.05
  -2  -1  -3    0.65    0.06
  -2   1  -3    0.69    0.07
  -2   1  -3    0.62    0.08
   2   1   3    0.59    0.06
  -2   1  -3    0.68    0.07
   3  -1   3   36.22    1.49
   3  -1   3   36.35    1.32
  -3  -1  -3   35.00    1.49
  -3  -1  -3   35.38    1.50
  -3  -1  -3   34.07    1.32
   3  -1   3   34.24    1.49
   3   1   3   35.22    1.32
   3   1   3   33.17    1.49
  -3   1  -3   34.43    1.37
  -3   1  -3   36.35    1.48
   3   1   3   34.91    1.49
  -3   1  -3   36.67    1.49
   4  -1   3   94.92    3.46
  -4  -1  -3   88.54    3.45
  -4  -1  -3   95.00    3.90
   4  -1   3   92.35    3.91
   4  -1   3   89.78    3.58
  -4  -1  -3   97.15    3.92
  -4   1  -3   95.98    3.89
  -4   1  -3   93.98    3.90
   4   1   3   91.03    3.91
   4   1   3   91.67    3.56
  -4   1  -3   91.63    3.58
   4   1   3   96.82    3.91
  -5  -1  -3    1.36    0.13
  -5  -1  -3    1.55    0.13
   5  -1   3    1.42    0.13
  -5  -1  -3    1.47    0.13
   5  -1   3    1.40    0.14
   5   1   3    1.38    0.12
  -5   1  -3    2.01    0.11
   5   1   3    1.06    0.12
  -5   1  -3    1.59    0.10
   5   1   3    1.56    0.14
  -6  -1  -3   11.71    0.51
   6  -1   3   10.89    0.49
  -6  -1  -3   11.20    0.49
   6  -1   3   11.21    0.49
  -6  -1  -3   11.81    0.53
   6   1   3   11.02    0.48
   7  -1   3    0.08    0.13
   7  -1   3    0.05    0.11
  -7  -1  -3    0.15    0.11
  -7  -1  -3    0.22    0.07
  -7  -1  -3    0.04    0.06
   7   1   3    0.10    0.13
   8  -1   3    1.25    0.19
   8   1   3    0.97    0.18
   9  -1   3    0.41    0.18
   9   1   3    0.31    0.19
  10  -2  -3    6.69    0.37
  10   2  -3    6.67    0.41
   9  -2  -3    0.45    0.13
   9   2  -3    0.63    0.16
   8  -2  -3    1.11    0.12
   8   2  -3    1.20    0.15
   7  -2  -3    0.14    0.07
   7   2  -3    0.29    0.11
   6  -2  -3   32.24    1.19
  -6  -2   3   31.79    1.20
   6   2  -3   31.28    1.21
  -5  -2   3    9.82    0.38
   5  -2  -3    9.53    0.36
   5  -2  -3    9.02    0.36
   5   2  -3    9.17    0.39
  -4  -2   3   78.42    2.83
   4   2  -3   74.78    3.21
   4   2  -3   76.44    2.83
  -3  -2   3   72.07    3.00
  -3  -2   3   77.25    3.00
  -3  -2   3   71.90    2.66
   3   2  -3   70.41    2.66
   3   2  -3   67.77    3.01
  -2  -2   3   12.23    0.46
  -2  -2   3   12.95    0.51
   2   2  -3   11.56    0.52
   2   2  -3   10.96    0.46
   2   2  -3   11.61    0.46
   1  -2  -3    6.11    0.23
   1  -2  -3    5.81    0.23
  -1  -2   3    5.98    0.25
  -1  -2   3    6.26    0.27
   1   2  -3    6.07    0.28
   0  -2  -3   93.47    3.62
   0  -2   3  100.43    4.09
   0  -2  -3   95.29    3.62
   0   2  -3  102.01    4.11
   0   2   3   98.94    3.63
  -1  -2  -3  354.69   13.30
  -1  -2  -3  395.54   15.08
  -1  -2  -3  347.15   15.03
   1  -2   3  375.35   15.05
  -1   2  -3  377.05   15.05
   1   2   3  365.36   13.29
  -1   2  -3  305.74   13.30
   2  -2   3  144.12    5.95
  -2  -2  -3  143.20    5.92
  -2  -2  -3  146.07    5.93
  -2  -2  -3  138.19    5.23
   2  -2   3  143.95    5.23
  -2   2  -3  140.20    5.44
   2   2   3  139.92    5.24
  -2   2  -3  139.56    5.93
  -2   2  -3  143.58    5.95
   3  -2   3  171.34    6.88
  -3  -2  -3  165.26    6.88
  -3  -2  -3  160.36    6.06
  -3  -2  -3  160.79    6.90
   3  -2   3  171.78    6.09
   3   2   3  159.68    6.87
  -3   2  -3  162.19    6.87
  -3   2  -3  161.98    6.30
   3   2   3  162.31    6.09
  -3   2  -3  167.14    6.86
   3   2   3  168.28    6.87
  -4  -2  -3   44.98    1.68
   4  -2   3   44.16    1.67
   4  -2   3   45.38    1.88
  -4  -2  -3   43.77    1.88
  -4  -2  -3   45.80    1.90
   4  -2   3   43.38    1.73
   4   2   3   43.01    1.67
   4   2   3   42.40    1.89
   4   2   3   46.92    1.89
  -4   2  -3   45.20    1.86
  -5  -2  -3    2.37    0.18
   5  -2   3    1.85    0.15
   5  -2   3    1.85    0.15
  -5  -2  -3    1.80    0.15
  -5  -2  -3    1.91    0.15
   5   2   3    1.85    0.12
   5   2   3    2.10    0.17
   5   2   3    1.67    0.17
  -6  -2  -3    1.03    0.14
   6  -2   3    1.18    0.14
  -6  -2  -3    1.35    0.12
  -6  -2  -3    1.25    0.14
   6  -2   3    1.14    0.14
   7  -2   3    1.89    0.18
   7  -2   3    1.74    0.19
  -7  -2  -3    2.13    0.19
  -7  -2  -3    1.84    0.18
  -7  -2  -3    1.92    0.15
   7   2   3    1.61    0.19
   8  -2   3    4.48    0.32
   8   2   3    3.96    0.33
   9  -2   3    8.59    0.47
   9   2   3    8.23    0.49
  10   3  -3    1.63    0.22
   9   3  -3    2.39    0.22
   8  -3  -3   19.31    0.74
   8   3  -3   18.62    0.78
   7  -3  -3    5.33    0.24
   7   3  -3    5.22    0.29
   6  -3  -3   43.09    1.59
   6   3  -3   43.16    1.63
  -5  -3   3    0.56    0.06
  -5  -3   3    0.57    0.06
   5   3  -3    0.43    0.09
   5   3  -3    0.41    0.09
  -4  -3   3    9.01    0.40
  -4  -3   3    9.16    0.40
   4   3  -3    8.63    0.37
   4   3  -3    8.75    0.42
  -3  -3   3  182.08    7.53
   3   3  -3  178.21    7.51
  -2  -3   3    5.27    0.25
   2   3  -3    5.13    0.26
   1  -3  -3  172.46    6.50
   1  -3  -3  171.09    6.50
  -1  -3   3  182.07    7.37
   1   3  -3  180.41    7.40
   0  -3  -3    6.86    0.27
   0  -3   3    7.17    0.32
   0   3  -3    6.99    0.32
   0   3   3    6.84    0.27
   1  -3   3   61.86    2.51
   1  -3   3   57.33    2.23
  -1  -3  -3   58.21    2.22
  -1  -3  -3   64.34    2.52
  -1   3  -3   59.38    2.52
   1   3   3   58.77    2.22
   2  -3   3    1.68    0.12
   2  -3   3    1.72    0.11
  -2  -3  -3    1.90    0.13
  -2   3  -3    1.71    0.15
  -2   3  -3    1.66    0.12
   2   3   3    1.88    0.12
  -2   3  -3    1.66    0.11
  -2   3  -3    1.91    0.11
  -3  -3  -3   22.11    0.86
  -3  -3  -3   22.42    0.96
  -3  -3  -3   21.66    0.97
   3  -3   3   23.15    0.86
   3   3   3   22.29    0.85
  -3   3  -3   21.91    0.94
  -3   3  -3   22.37    0.85
   3   3   3   22.18    0.96
  -4  -3  -3  118.64    4.76
   4  -3   3  115.15    4.36
  -4  -3  -3  113.11    4.20
  -4  -3  -3  111.98    4.74
   4  -3   3  112.59    4.19
  -4   3  -3  112.33    4.18
   4   3   3  110.01    4.75
   4   3   3  113.46    4.20
   5  -3   3    2.55    0.21
   5  -3   3    2.56    0.19
  -5  -3  -3    2.65    0.21
  -5  -3  -3    2.94    0.22
  -5  -3  -3    2.76    0.18
   5   3   3    2.50    0.20
  -5   3  -3    2.86    0.16
   5   3   3    2.74    0.13
   5   3   3    2.58    0.20
   6  -3   3  100.03    3.85
  -6  -3  -3   99.57    4.18
  -6  -3  -3  101.21    4.20
   6  -3   3  100.00    3.71
  -6  -3  -3   97.07    3.71
   6   3   3   99.79    3.71
  -7  -3  -3    0.28    0.14
   7  -3   3    0.43    0.14
  -7  -3  -3    0.61    0.13
  -7  -3  -3    0.60    0.10
   7   3   3    0.39    0.14
  -8  -3  -3    0.21    0.11
  -8  -3  -3    0.21    0.09
   8  -3   3    0.29    0.16
   8   3   3    0.26    0.17
   9  -3   3   -0.03    0.18
   9   3   3    0.24    0.20
  10   4  -3    1.13    0.21
   9   4  -3    3.53    0.31
   8   4  -3    0.16    0.13
   7   4  -3    6.63    0.33
  -6  -4   3   62.22    2.38
  -6  -4   3   62.61    2.66
  -6  -4   3   67.36    2.67
   6   4  -3   61.77    2.37
  -5  -4   3    3.52    0.19
  -5  -4   3    3.44    0.21
  -5  -4   3    3.11    0.19
   5   4  -3    3.05    0.22
  -4  -4   3   67.80    2.43
  -4  -4   3   66.23    2.73
   4   4  -3   60.82    2.74
  -3  -4   3   85.86    3.44
  -3  -4   3   84.12    3.05
   3   4  -3   79.67    3.04
   3   4  -3   81.83    3.04
   3   4  -3   79.27    3.45
  -2  -4   3  124.27    4.63
  -2  -4   3  126.47    5.24
   2   4  -3  125.82    4.62
  -1  -4   3   10.01    0.43
   1  -4  -3    9.36    0.37
  -1  -4   3    9.88    0.40
   1  -4  -3    9.26    0.36
   1   4  -3    9.69    0.44
   1   4  -3    9.47    0.38
   0  -4   3  263.36   10.45
   0  -4  -3  256.21    9.58
   0  -4  -3  245.58    9.24
   0   4  -3  243.29   10.44
   0   4   3  241.31    9.21
  -1  -4  -3  139.29    5.29
   1  -4   3  140.21    5.10
   1  -4   3  143.42    5.77
  -1  -4  -3  135.38    5.09
  -1   4  -3  133.52    5.32
   1   4   3  136.04    5.08
  -1   4  -3  139.72    5.76
   2  -4   3  158.16    5.69
  -2  -4  -3  149.51    6.44
  -2  -4  -3  163.19    6.45
  -2   4  -3  158.34    6.44
   2   4   3  153.63    5.68
  -2   4  -3  143.42    5.68
  -2   4  -3  154.62    6.43
  -3  -4  -3   64.32    2.39
  -3  -4  -3   61.22    2.69
  -3  -4  -3   64.19    2.71
   3  -4   3   65.03    2.38
   3   4   3   66.17    2.38
   3   4   3   64.45    2.70
  -3   4  -3   62.68    2.37
  -4  -4  -3    3.13    0.22
  -4  -4  -3    3.55    0.24
   4  -4   3    3.79    0.23
   4  -4   3    3.73    0.21
  -4  -4  -3    3.50    0.21
  -4   4  -3    3.79    0.18
   4   4   3    3.81    0.21
   4   4   3    3.52    0.22
  -5  -4  -3    0.72    0.09
   5  -4   3    0.90    0.13
   5  -4   3    0.86    0.12
  -5  -4  -3    0.75    0.13
  -5  -4  -3    1.03    0.14
   5   4   3    0.88    0.12
   5   4   3    0.65    0.12
   6  -4   3    2.78    0.23
  -6  -4  -3    2.58    0.20
  -6  -4  -3    3.05    0.24
   6   4   3    2.68    0.21
   7  -4   3    3.56    0.28
  -7  -4  -3    3.27    0.28
  -7  -4  -3    3.56    0.28
  -7  -4  -3    3.53    0.24
   7   4   3    4.04    0.29
  -8  -4  -3    2.06    0.22
  -8  -4  -3    2.04    0.20
   8  -4   3    1.82    0.21
  -8  -4  -3    1.70    0.16
   8   4   3    1.88    0.22
  -9  -4  -3    7.26    0.39
  -9  -4  -3    8.43    0.42
   9  -4   3    7.89    0.46
   9   4   3    8.29    0.48
  10   5  -3    0.13    0.19
   9   5  -3    1.31    0.20
   8   5  -3    0.12    0.14
  -7  -5   3    3.66    0.21
  -7  -5   3    3.22    0.25
  -7  -5   3    3.37    0.21
   7   5  -3    3.27    0.26
  -6  -5   3   40.82    1.71
  -6  -5   3   39.40    1.71
  -6  -5   3   41.32    1.54
   6   5  -3   39.41    1.53
  -5  -5   3   30.35    1.36
  -5  -5   3   31.98    1.37
  -5  -5   3   33.28    1.23
  -4  -5   3   49.89    1.90
   4  -5  -3   54.52    1.98
  -4  -5   3   50.18    2.14
   4   5  -3   49.84    1.89
   4   5  -3   48.22    2.16
  -3  -5   3  217.51    7.97
  -3  -5   3  212.49    9.02
   3  -5  -3  218.39    8.27
   3   5  -3  217.01    7.98
   3   5  -3  212.33    7.95
   3   5  -3  220.10    9.03
  -2  -5   3   34.04    1.26
   2  -5  -3   31.83    1.22
   2  -5  -3   34.94    1.22
   2  -5  -3   33.49    1.30
  -2  -5   3   32.97    1.42
   2   5  -3   32.58    1.43
   2   5  -3   32.28    1.24
   1  -5  -3  195.76    7.28
  -1  -5   3  196.20    7.27
  -1  -5   3  201.74    8.23
   1  -5  -3  197.12    7.56
   1   5  -3  198.28    7.31
   1   5  -3  196.08    8.24
   0  -5   3   21.80    0.84
   0  -5  -3   20.55    0.82
   0  -5   3   21.86    0.94
   0   5  -3   22.34    0.94
   0   5   3   21.31    0.81
   0   5  -3   22.18    0.82
  -1  -5  -3  102.41    3.81
   1  -5   3  102.86    3.82
  -1  -5  -3  107.53    3.94
   1   5   3  100.85    3.80
  -1   5  -3  107.50    4.31
  -1   5  -3   98.17    4.00
   2  -5   3    3.74    0.20
  -2  -5  -3    3.58    0.20
   2   5   3    3.96    0.19
  -2   5  -3    3.50    0.18
  -3  -5  -3   55.32    2.49
  -3  -5  -3   61.27    2.50
   3  -5   3   60.37    2.20
   3   5   3   59.13    2.49
   3   5   3   59.81    2.20
  -3   5  -3   58.17    2.19
  -4  -5  -3   32.55    1.42
  -4  -5  -3   32.09    1.25
   4  -5   3   33.54    1.24
  -4  -5  -3   31.28    1.40
   4   5   3   32.41    1.24
   4   5   3   33.49    1.41
   5  -5   3    4.32    0.26
  -5  -5  -3    4.41    0.26
  -5  -5  -3    4.34    0.28
   5   5   3    4.23    0.28
   5   5   3    4.60    0.26
  -6  -5  -3   25.06    0.99
  -6  -5  -3   23.73    1.07
   6  -5   3   24.21    0.97
   6   5   3   24.97    0.98
  -7  -5  -3    6.91    0.40
   7  -5   3    7.30    0.38
  -7  -5  -3    6.84    0.37
   7   5   3    7.24    0.39
  -8  -5  -3    0.10    0.11
  -8  -5  -3    0.07    0.18
   8  -5   3    0.15    0.17
   8   5   3    0.28    0.18
  -9  -5  -3   -0.04    0.10
   9  -5   3    0.20    0.19
  -9  -5  -3    0.29    0.14
   9   5   3    0.07    0.20
   9   6  -3    5.89    0.40
  -8  -6   3    0.49    0.10
  -8  -6   3    0.42    0.10
   8   6  -3    0.54    0.16
  -7  -6   3   29.64    1.33
  -7  -6   3   31.14    1.33
  -7  -6   3   31.68    1.21
   7   6  -3   30.89    1.20
  -6  -6   3    4.86    0.29
  -6  -6   3    4.56    0.27
  -6  -6   3    4.12    0.27
   6   6  -3    4.74    0.28
  -5  -6   3    9.94    0.48
  -5  -6   3    9.83    0.45
   5   6  -3   10.37    0.44
  -4  -6   3    2.81    0.20
   4  -6  -3    3.15    0.22
  -4  -6   3    2.89    0.22
   4   6  -3    2.84    0.23
   4   6  -3    3.36    0.20
   3  -6  -3    1.00    0.12
  -3  -6   3    1.14    0.11
  -3  -6   3    1.30    0.13
   3   6  -3    1.00    0.11
   3   6  -3    1.03    0.12
   2  -6  -3   57.72    2.10
   2  -6  -3   58.49    2.22
  -2  -6   3   55.90    2.41
  -2  -6   3   56.66    2.14
   2   6  -3   56.82    2.43
  -1  -6   3    9.11    0.42
   1  -6  -3    8.87    0.38
   1  -6  -3    8.55    0.35
   1   6  -3    8.81    0.36
   1   6  -3    8.89    0.42
   0  -6   3  247.50   10.36
   0  -6  -3  256.51    9.15
   0  -6   3  251.25    9.15
   0   6  -3  253.42    9.20
   0   6   3  237.59    9.14
   0   6  -3  244.56    9.53
   0   6  -3  249.97   10.36
   1  -6   3   28.88    1.11
  -1  -6  -3   30.56    1.10
   1   6   3   29.14    1.08
  -1   6  -3   28.51    1.19
  -1   6  -3   28.97    1.22
  -1   6  -3   27.65    1.22
   2  -6   3   14.05    0.55
  -2  -6  -3   13.28    0.55
  -2   6  -3   12.67    0.53
  -2   6  -3   13.79    0.62
   2   6   3   14.00    0.54
  -3  -6  -3   73.55    3.03
   3  -6   3   72.12    2.66
  -3   6  -3   68.40    2.64
   3   6   3   71.74    2.66
  -3   6  -3   71.35    2.81
  -4  -6  -3    8.11    0.39
   4  -6   3    8.32    0.37
   4   6   3    8.08    0.41
   4   6   3    8.19    0.38
  -5  -6  -3   12.05    0.52
   5  -6   3   11.75    0.51
   5   6   3   10.83    0.56
   5   6   3   12.20    0.51
  -6  -6  -3    3.18    0.28
   6  -6   3    3.25    0.26
   6   6   3    3.47    0.26
  -7  -6  -3   10.37    0.52
   7  -6   3   10.17    0.50
   7   6   3   10.96    0.51
  -8  -6  -3    0.29    0.13
   8  -6   3    0.06    0.17
  -8  -6  -3    0.58    0.20
   8   6   3    0.52    0.19
   9   7  -3    0.23    0.19
  -8  -7   3    0.11    0.11
  -8  -7   3    0.26    0.11
   8   7  -3    0.22    0.17
  -7  -7   3   -0.14    0.15
  -7  -7   3    0.03    0.11
  -7  -7   3    0.00    0.10
   7   7  -3    0.10    0.15
  -6  -7   3    0.31    0.11
  -6  -7   3    0.42    0.15
   6   7  -3    0.49    0.14
  -5  -7   3   14.48    0.61
   5   7  -3   13.96    0.60
   5   7  -3   14.18    0.59
  -4  -7   3   12.51    0.54
   4   7  -3   12.63    0.51
   4   7  -3   11.78    0.60
   3  -7  -3   42.28    1.54
  -3  -7   3   40.52    1.59
   3  -7  -3   43.18    1.65
   3   7  -3   41.00    1.80
   3   7  -3   41.29    1.57
   2  -7  -3    1.95    0.15
   2  -7  -3    1.37    0.10
   2   7  -3    1.34    0.12
   2   7  -3    1.20    0.14
  -1  -7   3    1.46    0.13
   1  -7  -3    1.35    0.10
   1  -7  -3    1.56    0.13
   1   7  -3    1.54    0.14
   1   7  -3    1.33    0.11
   0  -7  -3   43.62    1.68
   0  -7   3   43.05    1.70
   0  -7  -3   44.77    1.75
   0   7  -3   47.87    1.68
   0   7  -3   43.36    1.90
   0   7  -3   47.48    1.82
  -1  -7  -3    1.82    0.14
   1  -7   3    1.39    0.14
  -1   7  -3    1.65    0.22
   1   7   3    1.72    0.12
   1   7   3    1.89    0.12
   2  -7   3    4.58    0.25
  -2  -7  -3    4.41    0.25
  -2   7  -3    4.32    0.32
  -2   7  -3    4.17    0.22
   2   7   3    4.72    0.22
   3  -7   3   83.81    3.14
   3   7   3   84.89    3.13
   4  -7   3   17.74    0.70
  -4  -7  -3   17.01    0.71
   4   7   3   16.83    0.69
   4   7   3   16.78    0.77
  -5  -7  -3    2.66    0.23
   5  -7   3    3.12    0.24
   5   7   3    2.96    0.25
   5   7   3    3.11    0.25
  -6  -7  -3    8.23    0.45
   6  -7   3    8.13    0.42
   6   7   3    8.36    0.42
   7  -7   3    5.93    0.36
  -7  -7  -3    6.01    0.41
   7   7   3    6.01    0.37
  -8  -7  -3    1.00    0.22
   8  -7   3    0.71    0.19
   8   7   3    0.96    0.21
  -8  -8   3    1.37    0.17
   8   8  -3    1.42    0.21
  -7  -8   3    3.87    0.33
  -7  -8   3    3.21    0.27
   7   8  -3    4.07    0.30
  -6  -8   3    1.20    0.18
   6   8  -3    0.76    0.16
   6   8  -3    0.66    0.15
  -5  -8   3    4.42    0.33
   5   8  -3    5.00    0.29
   5   8  -3    4.64    0.28
  -4  -8   3    0.01    0.13
   4   8  -3   -0.04    0.11
   4   8  -3    0.07    0.11
  -3  -8   3    4.29    0.28
   3  -8  -3    4.48    0.20
   3   8  -3    4.20    0.24
   3   8  -3    4.12    0.29
   2  -8  -3    7.32    0.35
   2  -8  -3    7.17    0.31
   2   8  -3    7.23    0.32
   2   8  -3    6.85    0.38
   1  -8  -3    3.27    0.20
   1  -8  -3    2.76    0.18
   1   8  -3    3.04    0.18
   1   8  -3    3.65    0.29
   1   8  -3    2.66    0.21
   0  -8  -3   35.12    1.40
   0  -8  -3   34.60    1.35
   0  -8   3   33.81    1.37
   0   8  -3   41.33    1.35
   0   8  -3   34.34    1.51
   0   8  -3   34.82    1.47
   1  -8   3    1.35    0.15
  -1  -8  -3    1.35    0.14
  -2  -8  -3    0.08    0.11
   2  -8   3    0.07    0.10
   2   8   3   -0.05    0.08
   2   8   3    0.10    0.08
   3  -8   3    7.26    0.36
  -3  -8  -3    7.25    0.37
   3   8   3    7.58    0.34
   4  -8   3    6.84    0.35
  -4  -8  -3    6.43    0.37
   4   8   3    7.45    0.35
   5  -8   3    2.90    0.22
  -5  -8  -3    2.25    0.23
   5   8   3    2.53    0.24
   5   8   3    2.72    0.21
   6  -8   3    3.43    0.29
  -6  -8  -3    3.51    0.28
   6   8   3    3.45    0.29
   7  -8   3    1.79    0.21
  -7  -8  -3    2.09    0.25
   7   8   3    1.96    0.22
  -8  -9   3    1.40    0.20
   8   9  -3    1.67    0.24
   8   9  -3    2.02    0.23
  -7  -9   3    0.25    0.19
   7   9  -3    0.17    0.17
   7   9  -3   -0.04    0.17
  -6  -9   3    0.47    0.18
   6   9  -3    0.18    0.15
   6   9  -3    0.17    0.15
  -5  -9   3    3.06    0.26
   5   9  -3    3.78    0.27
  -4  -9   3    5.39    0.34
   4   9  -3    5.25    0.35
   4   9  -3    5.50    0.30
   3  -9  -3    4.10    0.21
  -3  -9   3    4.29    0.30
   3   9  -3    3.95    0.29
   3   9  -3    4.21    0.24
  -2  -9   3   -0.06    0.12
   2  -9  -3    0.03    0.08
   2  -9  -3   -0.08    0.11
   2   9  -3   -0.05    0.10
   2   9  -3    0.06    0.09
   1  -9  -3   13.13    0.54
  -1  -9   3   12.29    0.57
   1  -9  -3   13.05    0.57
   1   9  -3   13.93    0.53
   1   9  -3   12.67    0.59
   0  -9  -3    1.30    0.14
   0  -9   3    0.88    0.15
   1  -9   3    6.33    0.34
  -1  -9  -3    6.15    0.32
  -2  -9  -3   -0.10    0.12
   2  -9   3    0.07    0.12
   3  -9   3    5.04    0.29
  -3  -9  -3    4.72    0.32
   3   9   3    4.66    0.28
   4  -9   3    1.12    0.16
  -4  -9  -3    1.13    0.19
   4   9   3    1.04    0.15
  -5  -9  -3    1.03    0.20
   5  -9   3    0.64    0.16
   5   9   3    0.95    0.16
  -6  -9  -3    1.36    0.23
   6  -9   3    1.37    0.19
   6   9   3    1.10    0.19
   7  -9   3    3.18    0.27
  -7  -9  -3    3.42    0.32
   7   9   3    3.62    0.28
  -7 -10   3    0.24    0.20
   7  10  -3    0.25    0.19
   7  10  -3    0.02    0.18
  -6 -10   3   -0.03    0.19
   6  10  -3   -0.03    0.15
  -5 -10   3    5.40    0.39
   5  10  -3    6.05    0.33
  -4 -10   3    2.26    0.23
   4  10  -3    2.21    0.22
   4  10  -3    2.17    0.19
   3 -10  -3    4.46    0.24
  -3 -10   3    4.04    0.32
   3  10  -3    4.48    0.26
   3  10  -3    4.14    0.30
   2 -10  -3    0.08    0.10
  -2 -10   3    0.08    0.14
   2  10  -3    0.15    0.11
   2  10  -3    0.07    0.10
  -1 -10   3    0.45    0.16
   1 -10  -3    0.62    0.14
   1 -10  -3    0.37    0.12
   1  10  -3    0.52    0.08
   0 -10  -3    0.41    0.13
   0 -10   3    0.45    0.15
  -1 -10  -3    2.64    0.21
   1 -10   3    2.37    0.21
   2 -10   3    5.62    0.33
  -2 -10  -3    5.92    0.35
   3 -10   3    0.30    0.15
  -3 -10  -3    0.16    0.16
  -4 -10  -3    2.53    0.24
   4 -10   3    1.95    0.20
   5 -10   3    0.57    0.17
  -5 -10  -3    0.64    0.20
   6 -10   3    2.07    0.22
  -6 -10  -3    2.38    0.27
  -6 -11   3    2.35    0.27
   6  11  -3    1.94    0.21
  -5 -11   3    1.31    0.24
   5  11  -3    2.03    0.20
  -4 -11   3    1.93    0.24
   4  11  -3    1.47    0.17
   4  11  -3    1.43    0.20
  -3 -11   3    6.65    0.42
   3 -11  -3    7.12    0.35
   3  11  -3    7.23    0.36
   3  11  -3    7.01    0.40
  -2 -11   3    1.47    0.21
   2 -11  -3    1.62    0.16
   2  11  -3    1.60    0.15
  -1 -11   3   17.11    0.77
   1 -11  -3   18.74    0.74
   0 -11  -3    0.32    0.14
   0 -11   3    0.28    0.16
  -1 -11  -3   12.87    0.58
   1 -11   3   12.89    0.59
  -2 -11  -3    8.01    0.42
   2 -11   3    7.92    0.42
   3 -11   3    2.40    0.22
  -3 -11  -3    1.78    0.22
   4 -11   3    4.50    0.33
  -4 -11  -3    3.91    0.31
   5 -11   3    0.42    0.18
  -5 -11  -3    0.42    0.22
  -5 -12   3    1.74    0.26
   5  12  -3    1.98    0.24
  -4 -12   3    2.38    0.27
   4  12  -3    2.44    0.23
  -3 -12   3    0.53    0.20
   3  12  -3    0.57    0.13
   2 -12  -3   25.00    0.99
  -2 -12   3   24.17    1.03
  -1 -12   3    0.22    0.19
   1 -12  -3    0.15    0.15
   0 -12  -3   17.03    0.73
   0 -12   3   16.98    0.76
   1 -12   3    0.85    0.19
  -1 -12  -3    0.87    0.18
  -2 -12  -3    2.02    0.23
   2 -12   3    2.17    0.23
   3 -12   3    7.71    0.44
  -3 -12  -3    7.54    0.45
   4 -12   3    0.37    0.19
  -4 -12  -3    0.38    0.21
   2 -13  -3    1.07    0.19
  -2 -13   3    1.03    0.23
   1 -13  -3    3.06    0.26
  -1 -13   3    3.25    0.30
   0 -13  -3    1.80    0.23
   0 -13   3    2.20    0.26
  -1 -13  -3    5.76    0.40
   1 -13   3    6.25    0.41
   2 -13   3    7.10    0.45
  -2 -13  -3    7.69    0.46
  10   0  -4    5.66    0.37
   9   0  -4    3.37    0.27
   8   0  -4    0.44    0.12
   7   0  -4    0.51    0.10
   6   0  -4    4.88    0.23
   5   0  -4    0.35    0.06
   4   0  -4  157.89    5.80
   3   0  -4    2.07    0.11
  -3   0   4    2.07    0.09
   2   0  -4  180.24    6.87
   2   0  -4  187.99    7.76
  -2   0   4  189.20    6.85
   1   0  -4  145.16    6.00
   1   0  -4  126.56    5.29
  -1   0   4  153.22    5.97
  -1   0   4  147.00    5.30
   0   0   4   62.36    2.31
   0   0  -4   57.93    2.31
   0   0   4   67.16    2.61
   0   0  -4   62.08    2.61
  -1   0  -4   45.36    1.91
   2   0   4   58.62    2.12
  -2   0  -4   55.12    2.20
  -2   0  -4   55.35    2.12
  -2   0  -4   57.45    2.41
   2   0   4   58.35    2.40
  -3   0  -4   17.04    0.74
  -3   0  -4   16.70    0.67
  -3   0  -4   17.29    0.76
   3   0   4   17.03    0.75
  -3   0  -4   16.87    0.68
   3   0   4   17.28    0.67
   4   0   4    2.81    0.18
  -4   0  -4    2.73    0.19
  -4   0  -4    2.76    0.16
  -4   0  -4    2.68    0.18
   4   0   4    2.63    0.18
  -4   0  -4    2.66    0.16
  -5   0  -4   59.98    2.41
  -5   0  -4   55.96    2.13
  -5   0  -4   54.22    2.38
   6   0   4   28.62    1.13
  -6   0  -4   29.92    1.25
  -6   0  -4   27.51    1.12
  -6   0  -4   28.75    1.23
   7   0   4    6.38    0.36
   8   0   4   12.16    0.58
   9   0   4    8.28    0.50
  10  -1  -4   -0.19    0.15
  10   1  -4    0.17    0.17
   9  -1  -4    2.88    0.24
   9   1  -4    2.60    0.22
   8  -1  -4    1.73    0.15
   8   1  -4    1.83    0.17
   7  -1  -4   62.81    2.31
   7   1  -4   61.62    2.32
   6  -1  -4    0.03    0.06
   6   1  -4    0.12    0.08
   5  -1  -4   46.33    1.70
  -5  -1   4   44.86    1.69
   5   1  -4   46.21    1.71
   4  -1  -4   51.44    1.92
  -4  -1   4   53.23    1.92
   4   1  -4   51.28    1.93
   3  -1  -4    4.12    0.17
  -3  -1   4    4.15    0.18
   3  -1  -4    3.89    0.17
   3   1  -4    4.08    0.19
   3   1  -4    3.85    0.18
  -2  -1   4  193.53    7.50
   2  -1  -4  170.49    6.52
   2  -1  -4  169.76    6.51
  -2  -1   4  179.80    6.55
   2   1  -4  180.16    7.39
   2   1  -4  168.20    6.51
   1  -1  -4   30.41    1.29
  -1  -1   4   36.45    1.47
   1  -1  -4   35.98    1.46
  -1  -1   4   36.09    1.30
   1   1  -4   33.33    1.30
   1   1  -4   35.89    1.47
  -1   1   4   35.17    1.29
   0  -1  -4  288.26   11.37
   0  -1  -4  303.55   12.89
   0  -1   4  330.14   12.89
   0   1  -4  309.74   12.91
   0   1   4  309.33   11.39
   1  -1   4   61.88    2.59
  -1  -1  -4   61.65    2.58
   1  -1   4   63.50    2.29
  -1   1  -4   59.28    2.58
  -1   1  -4   57.80    2.28
   1   1   4   65.88    2.58
  -2  -1  -4  264.45   10.63
   2  -1   4  261.02    9.42
   2  -1   4  258.64   10.64
  -2  -1  -4  252.19   10.61
  -2  -1  -4  233.84    9.40
  -2   1  -4  248.42   10.64
  -2   1  -4  251.52    9.41
  -2   1  -4  245.35    9.70
   2   1   4  264.60    9.42
  -2   1  -4  254.53   10.60
   2   1   4  260.00   10.60
  -3  -1  -4  160.98    6.53
  -3  -1  -4  156.97    5.97
   3  -1   4  158.74    6.52
  -3  -1  -4  151.30    6.51
  -3  -1  -4  153.10    5.75
   3   1   4  157.34    6.52
  -3   1  -4  155.32    5.75
  -3   1  -4  158.24    6.53
  -3   1  -4  155.96    6.51
   3   1   4  158.48    5.76
  -3   1  -4  151.24    5.97
  -4  -1  -4    4.59    0.25
   4  -1   4    4.71    0.25
  -4  -1  -4    4.72    0.27
  -4  -1  -4    4.51    0.24
  -4   1  -4    4.60    0.24
   4   1   4    4.71    0.25
  -4   1  -4    4.66    0.24
  -4   1  -4    4.93    0.26
   4   1   4    4.82    0.25
   4   1   4    4.84    0.26
  -4   1  -4    4.81    0.24
  -5  -1  -4  122.24    5.23
  -5  -1  -4  129.51    5.26
  -5  -1  -4  122.67    4.64
  -5   1  -4  123.37    5.22
  -5   1  -4  130.11    5.24
  -5   1  -4  123.34    4.63
  -6  -1  -4    0.80    0.10
  -6  -1  -4    1.01    0.14
  -6  -1  -4    0.97    0.13
   6  -1   4    0.97    0.15
  -6   1  -4    0.97    0.13
   6   1   4    0.84    0.15
  -7  -1  -4    4.98    0.30
  -7  -1  -4    4.18    0.24
   7  -1   4    4.32    0.30
  -7  -1  -4    4.35    0.27
   7   1   4    4.20    0.31
   8  -1   4    9.58    0.49
   8   1   4    9.13    0.49
   9  -1   4    0.00    0.19
   9   1   4    0.17    0.21
  10   2  -4    1.32    0.20
   9  -2  -4    0.62    0.13
   9   2  -4    0.62    0.16
   8  -2  -4    3.41    0.21
   8   2  -4    3.19    0.25
   7  -2  -4    0.57    0.09
   7   2  -4    0.52    0.11
   6  -2  -4    3.20    0.16
   6   2  -4    3.50    0.20
   5  -2  -4    3.12    0.13
  -5  -2   4    2.93    0.16
   5  -2  -4    2.69    0.13
   5   2  -4    2.99    0.17
   4  -2  -4  133.16    4.69
   4  -2  -4  125.24    4.69
  -4  -2   4  127.88    4.70
   4   2  -4  128.91    4.71
   4   2  -4  123.25    5.33
  -3  -2   4  139.29    5.04
   3  -2  -4  137.81    5.02
   3  -2  -4  138.51    5.05
  -3  -2   4  145.12    5.71
   3   2  -4  131.59    5.05
   3   2  -4  133.28    5.03
   3   2  -4  131.60    5.70
   2  -2  -4  166.65    6.16
   2  -2  -4  167.63    6.17
  -2  -2   4  173.66    6.99
   2   2  -4  163.54    6.17
   2   2  -4  165.79    6.99
  -1  -2   4  164.74    6.60
   1  -2  -4  150.34    5.80
   1  -2  -4  156.73    5.79
   1   2  -4  155.97    6.54
  -1   2   4  157.05    5.77
   0  -2  -4    1.27    0.08
   0  -2   4    1.26    0.09
   0  -2   4    1.27    0.10
   0  -2  -4    1.20    0.08
   0   2  -4    1.20    0.10
   0   2  -4    1.10    0.09
   0   2   4    1.28    0.08
   1  -2   4   18.93    0.81
  -1  -2  -4   17.78    0.71
  -1  -2  -4   19.26    0.80
  -1   2  -4   18.80    0.81
   2  -2   4    2.09    0.13
  -2  -2  -4    2.17    0.13
  -2  -2  -4    2.25    0.16
  -2   2  -4    1.96    0.15
   2   2   4    2.16    0.14
  -2   2  -4    1.89    0.16
  -2   2  -4    2.21    0.14
   2   2   4    2.32    0.14
  -2   2  -4    2.04    0.13
  -3  -2  -4   74.66    3.22
   3  -2   4   75.01    2.85
  -3  -2  -4   79.33    3.24
  -3  -2  -4   74.52    2.85
   3  -2   4   78.38    3.23
   3   2   4   77.12    2.85
  -3   2  -4   77.94    3.22
  -3   2  -4   76.99    3.23
   3   2   4   79.52    3.23
  -3   2  -4   74.93    2.85
   4  -2   4   20.16    0.78
  -4  -2  -4   20.19    0.89
  -4  -2  -4   19.06    0.78
  -4  -2  -4   19.34    0.86
   4   2   4   19.23    0.87
  -4   2  -4   20.62    0.87
  -4   2  -4   18.84    0.77
   4   2   4   20.45    0.87
  -4   2  -4   20.27    0.85
  -5  -2  -4   53.41    2.05
  -5  -2  -4   55.81    2.33
  -5  -2  -4   52.96    2.30
   5  -2   4   56.01    2.06
   5   2   4   54.33    2.05
  -5   2  -4   54.21    2.04
  -6  -2  -4    0.20    0.12
  -6  -2  -4    0.23    0.08
   6  -2   4    0.25    0.13
  -6  -2  -4    0.33    0.12
   6   2   4    0.13    0.13
   7  -2   4    0.65    0.17
  -7  -2  -4    0.87    0.11
  -7  -2  -4    0.80    0.14
  -7  -2  -4    0.71    0.15
   7   2   4    0.69    0.17
  -8  -2  -4    7.34    0.36
   8  -2   4    6.23    0.41
  -8  -2  -4    6.14    0.33
   8   2   4    6.72    0.41
   9  -2   4    1.13    0.23
   9   2   4    1.23    0.24
  10   3  -4    0.13    0.18
   9   3  -4    0.40    0.16
   8   3  -4    0.15    0.13
   7   3  -4   14.21    0.59
   6  -3  -4   10.65    0.40
   6   3  -4   10.47    0.45
   5   3  -4   22.41    0.84
   5   3  -4   20.99    0.95
  -4  -3   4   49.30    1.96
  -4  -3   4   46.11    1.96
   4   3  -4   44.79    1.98
   4   3  -4   46.54    1.75
  -3  -3   4    0.08    0.07
  -3  -3   4    0.13    0.05
   3   3  -4    0.07    0.06
   3   3  -4    0.11    0.06
   3   3  -4    0.22    0.06
  -2  -3   4    9.10    0.39
  -2  -3   4    8.51    0.36
   2  -3  -4    8.56    0.33
   2  -3  -4    8.79    0.33
   2   3  -4    8.15    0.40
   1  -3  -4    4.92    0.20
   1  -3  -4    5.02    0.20
  -1  -3   4    5.03    0.23
  -1  -3   4    4.89    0.24
   1   3  -4    4.76    0.22
   0  -3  -4   75.63    2.81
   0  -3   4   75.30    3.19
   0   3  -4   73.57    2.82
   0   3   4   78.58    2.81
   0   3  -4   77.85    3.20
   1  -3   4    3.27    0.17
  -1  -3  -4    3.06    0.16
  -1  -3  -4    3.04    0.15
  -1   3  -4    2.74    0.16
  -1   3  -4    3.09    0.17
  -2  -3  -4   74.36    3.12
   2  -3   4   75.08    2.77
   2  -3   4   75.99    3.13
  -2  -3  -4   83.21    3.14
  -2   3  -4   68.04    2.90
  -2   3  -4   69.75    3.13
  -2   3  -4   73.55    2.77
  -2   3  -4   75.02    3.13
   2   3   4   75.72    2.76
   3  -3   4   11.71    0.47
  -3  -3  -4   12.57    0.54
  -3  -3  -4   11.10    0.52
  -3  -3  -4   11.03    0.47
  -3   3  -4   11.37    0.51
  -3   3  -4   11.91    0.52
  -3   3  -4   11.35    0.47
   3   3   4   10.51    0.47
   4  -3   4    0.93    0.12
  -4  -3  -4    1.18    0.13
  -4  -3  -4    0.84    0.12
  -4  -3  -4    0.84    0.10
   4   3   4    0.92    0.11
   4   3   4    1.02    0.12
  -4   3  -4    1.05    0.09
  -4   3  -4    1.20    0.09
  -5  -3  -4    3.96    0.26
   5  -3   4    4.18    0.26
  -5  -3  -4    4.16    0.24
  -5  -3  -4    4.00    0.27
   5   3   4    4.18    0.26
  -6  -3  -4   13.77    0.66
  -6  -3  -4   13.25    0.62
   6  -3   4   13.55    0.59
  -6  -3  -4   13.32    0.59
   6   3   4   13.93    0.60
  -7  -3  -4    0.10    0.12
  -7  -3  -4   -0.02    0.14
   7  -3   4   -0.05    0.14
  -7  -3  -4    0.05    0.09
   7   3   4    0.09    0.15
  -8  -3  -4    0.34    0.10
  -8  -3  -4    0.38    0.13
   8  -3   4    0.34    0.18
   8   3   4    0.38    0.19
  -9  -3  -4    0.79    0.12
   9  -3   4    0.79    0.22
   9   3   4    1.02    0.23
  10   4  -4    0.62    0.20
   9   4  -4    0.08    0.16
   8   4  -4    0.51    0.15
   7   4  -4    0.82    0.14
  -6  -4   4    2.19    0.18
  -6  -4   4    2.19    0.13
  -6  -4   4    1.91    0.13
   6   4  -4    1.85    0.16
  -5  -4   4   10.39    0.43
  -5  -4   4    9.83    0.45
  -5  -4   4    9.89    0.45
  -4  -4   4    0.34    0.09
  -4  -4   4    0.33    0.07
   4   4  -4    0.22    0.08
  -3  -4   4    5.30    0.26
  -3  -4   4    5.52    0.27
   3   4  -4    5.35    0.25
   3   4  -4    5.36    0.28
   2  -4  -4    8.32    0.33
   2  -4  -4    8.65    0.33
  -2  -4   4    9.10    0.40
  -2  -4   4    9.20    0.38
   2   4  -4    8.66    0.41
   2   4  -4    8.84    0.36
  -1  -4   4   30.34    1.12
  -1  -4   4   29.22    1.25
   1  -4  -4   28.35    1.09
   1   4  -4   29.47    1.26
   0  -4   4   15.17    0.66
   0  -4  -4   15.03    0.58
   0  -4   4   15.30    0.60
   0   4  -4   15.24    0.67
   0   4   4   14.65    0.57
   0   4  -4   15.05    0.59
  -1  -4  -4    4.61    0.22
   1  -4   4    5.20    0.25
  -1  -4  -4    4.93    0.21
  -1   4  -4    4.42    0.23
  -1   4  -4    5.48    0.26
   1   4   4    4.93    0.22
  -2  -4  -4    3.07    0.19
  -2  -4  -4    3.88    0.21
   2  -4   4    3.55    0.19
   2  -4   4    3.30    0.19
  -2   4  -4    3.49    0.19
   2   4   4    3.52    0.18
  -2   4  -4    3.39    0.19
  -2   4  -4    3.30    0.20
  -3  -4  -4    2.75    0.19
  -3  -4  -4    2.63    0.18
  -3  -4  -4    2.77    0.19
   3  -4   4    3.12    0.19
   3   4   4    2.68    0.18
  -3   4  -4    2.86    0.16
  -3   4  -4    3.07    0.15
  -4  -4  -4    0.15    0.07
   4  -4   4    0.22    0.10
  -4  -4  -4    0.13    0.10
  -4  -4  -4    0.44    0.11
   4   4   4    0.26    0.10
   5  -4   4    3.37    0.23
  -5  -4  -4    3.26    0.24
  -5  -4  -4    3.17    0.22
   5   4   4    3.75    0.25
  -6  -4  -4    9.21    0.47
  -6  -4  -4    9.83    0.47
   6  -4   4    9.49    0.46
   6   4   4   10.06    0.46
  -7  -4  -4    3.85    0.29
  -7  -4  -4    3.47    0.24
   7  -4   4    3.65    0.30
   7   4   4    3.55    0.31
   8  -4   4    0.12    0.18
  -8  -4  -4    0.21    0.11
  -8  -4  -4    0.43    0.18
   8   4   4    0.43    0.20
  -9  -4  -4   -0.07    0.14
   9  -4   4   -0.06    0.20
   9   4   4    0.05    0.21
   9   5  -4    0.33    0.17
   8   5  -4    0.10    0.15
  -7  -5   4    1.52    0.13
  -7  -5   4    1.55    0.13
   7   5  -4    1.53    0.17
  -6  -5   4   11.16    0.49
  -6  -5   4   10.62    0.47
  -6  -5   4   10.58    0.49
   6   5  -4   10.12    0.46
  -5  -5   4    1.73    0.15
  -5  -5   4    1.65    0.16
  -5  -5   4    1.69    0.16
  -4  -5   4    8.63    0.40
  -4  -5   4    8.22    0.38
   4   5  -4    7.93    0.42
  -3  -5   4   15.69    0.63
  -3  -5   4   15.47    0.69
   3   5  -4   15.07    0.71
   3   5  -4   16.29    0.62
   2  -5  -4   21.04    0.80
   2  -5  -4   21.40    0.79
  -2  -5   4   22.23    0.93
  -2  -5   4   21.27    0.83
   2   5  -4   20.97    0.82
   2   5  -4   21.20    0.94
   1  -5  -4    0.14    0.04
  -1  -5   4    0.02    0.05
  -1  -5   4   -0.04    0.07
   1   5  -4    0.08    0.07
   1   5  -4    0.00    0.07
   0  -5   4   31.96    1.30
   0  -5  -4   30.32    1.13
   0   5  -4   29.64    1.30
   0   5  -4   30.50    1.14
   0   5   4   28.87    1.12
   1  -5   4    2.01    0.15
  -1  -5  -4    1.97    0.15
   1  -5   4    2.23    0.16
  -1  -5  -4    2.20    0.12
   1   5   4    2.03    0.13
  -1   5  -4    2.10    0.15
  -1   5  -4    1.90    0.15
  -2  -5  -4   12.84    0.62
   2  -5   4   13.76    0.56
  -2  -5  -4   15.65    0.64
  -2  -5  -4   13.70    0.56
   2   5   4   14.32    0.55
  -2   5  -4   13.09    0.61
  -2   5  -4   14.04    0.61
  -3  -5  -4    3.76    0.23
  -3  -5  -4    3.29    0.21
   3  -5   4    3.45    0.22
   3   5   4    3.53    0.20
   4  -5   4    3.55    0.22
  -4  -5  -4    3.10    0.24
   4   5   4    3.16    0.22
   5  -5   4    7.64    0.38
  -5  -5  -4    7.70    0.39
   5   5   4    7.50    0.37
  -6  -5  -4    2.07    0.21
   6  -5   4    2.09    0.20
   6   5   4    2.63    0.21
  -7  -5  -4    3.47    0.31
   7  -5   4    3.57    0.27
   7   5   4    3.87    0.32
  -8  -5  -4    1.68    0.17
  -8  -5  -4    1.70    0.23
   8  -5   4    2.32    0.25
   8   5   4    2.19    0.25
   9   6  -4    4.79    0.37
   8   6  -4    0.81    0.18
  -7  -6   4    0.29    0.09
  -7  -6   4    0.10    0.10
  -7  -6   4    0.51    0.15
   7   6  -4    0.30    0.14
  -6  -6   4    0.11    0.13
  -6  -6   4    0.11    0.09
  -6  -6   4    0.09    0.09
   6   6  -4    0.21    0.12
  -5  -6   4   21.36    0.96
  -5  -6   4   22.14    0.88
   5   6  -4   21.93    0.86
   5   6  -4   22.08    0.86
  -4  -6   4   45.64    2.01
   4  -6  -4   48.97    1.87
  -4  -6   4   47.61    1.80
   4   6  -4   47.04    1.78
  -3  -6   4   14.55    0.67
  -3  -6   4   15.16    0.62
   3  -6  -4   15.09    0.63
   3   6  -4   14.98    0.59
   3   6  -4   14.35    0.69
  -2  -6   4   36.21    1.54
   2  -6  -4   35.10    1.33
   2  -6  -4   37.35    1.42
  -2  -6   4   36.68    1.38
   2   6  -4   35.01    1.55
   2   6  -4   35.61    1.36
  -1  -6   4    2.45    0.18
  -1  -6   4    2.73    0.19
   1  -6  -4    2.93    0.17
   1  -6  -4    2.80    0.14
   1   6  -4    2.62    0.16
   1   6  -4    2.57    0.20
   0  -6  -4    4.04    0.20
   0  -6   4    4.00    0.23
   0   6  -4    4.41    0.21
   0   6  -4    4.30    0.24
   1  -6   4   38.43    1.45
  -1  -6  -4   38.18    1.44
  -1  -6  -4   38.91    1.48
  -1   6  -4   38.34    1.57
  -1   6  -4   38.50    1.44
  -1   6  -4   38.56    1.63
   1   6   4   36.99    1.43
   2  -6   4   27.39    1.04
  -2  -6  -4   26.85    1.04
   2   6   4   27.53    1.02
  -2   6  -4   25.38    1.14
   3  -6   4   63.39    2.27
  -3   6  -4   54.66    2.39
   3   6   4   62.50    2.25
  -4  -6  -4    5.37    0.32
   4  -6   4    5.84    0.31
   4   6   4    5.47    0.30
  -5  -6  -4    2.86    0.23
   5  -6   4    3.02    0.25
   5   6   4    3.09    0.24
   6  -6   4    0.80    0.17
  -6  -6  -4    0.91    0.18
   6   6   4    1.04    0.17
  -7  -6  -4    2.92    0.27
   7  -6   4    2.92    0.25
   7   6   4    3.61    0.27
   8  -6   4    1.07    0.22
  -8  -6  -4    1.45    0.23
   8   6   4    1.59    0.23
   9   7  -4    0.44    0.20
  -8  -7   4    0.01    0.11
  -8  -7   4    0.05    0.09
   8   7  -4   -0.09    0.17
  -7  -7   4   11.86    0.62
  -7  -7   4   13.18    0.61
  -7  -7   4   13.97    0.60
   7   7  -4   13.51    0.58
  -6  -7   4   -0.05    0.14
  -6  -7   4    0.11    0.11
   6   7  -4   -0.10    0.14
   6   7  -4    0.21    0.13
  -5  -7   4   36.25    1.41
   5   7  -4   36.48    1.39
   5   7  -4   35.98    1.39
  -4  -7   4    0.14    0.13
   4   7  -4    0.79    0.12
   3  -7  -4   16.30    0.61
  -3  -7   4   16.28    0.67
   3  -7  -4   16.96    0.69
   3   7  -4   14.97    0.75
   3   7  -4   16.18    0.64
  -2  -7   4   23.64    0.95
   2  -7  -4   24.14    0.91
   2  -7  -4   25.40    0.98
   2   7  -4   24.22    1.07
   2   7  -4   23.39    0.93
   1  -7  -4   17.74    0.70
   1  -7  -4   18.75    0.74
  -1  -7   4   18.02    0.82
   1   7  -4   18.25    0.71
   1   7  -4   18.14    0.82
   0  -7  -4  105.82    4.10
   0  -7  -4  104.02    3.95
   0   7  -4  102.04    4.49
   0   7  -4  106.95    4.18
   0   7  -4  116.25    3.96
  -1  -7  -4   37.30    1.45
   1  -7   4   36.71    1.46
  -1   7  -4   37.80    1.63
  -1   7  -4   39.98    1.59
  -1   7  -4   41.65    1.46
   1   7   4   39.05    1.43
   1   7   4   37.19    1.43
  -1   7  -4   37.94    1.62
   2  -7   4   54.38    2.05
  -2  -7  -4   54.81    2.05
   2   7   4   53.87    2.03
  -3  -7  -4    1.43    0.16
   3  -7   4    1.13    0.15
   3   7   4    2.02    0.15
   4  -7   4    3.69    0.26
  -4  -7  -4    3.35    0.26
   4   7   4    3.34    0.23
  -5  -7  -4   10.44    0.51
   5  -7   4   10.39    0.50
   5   7   4   11.27    0.49
  -6  -7  -4    0.71    0.19
   6  -7   4    0.61    0.17
   6   7   4    0.80    0.17
  -7  -7  -4    1.91    0.24
   7  -7   4    1.97    0.23
   7   7   4    2.02    0.22
  -8  -7  -4    1.57    0.25
   8  -7   4    1.46    0.23
   8   7   4    1.50    0.24
  -8  -8   4    2.08    0.19
  -8  -8   4    1.96    0.20
   8   8  -4    2.49    0.25
   8   8  -4    1.98    0.23
  -7  -8   4   -0.01    0.17
  -7  -8   4   -0.11    0.12
   7   8  -4   -0.17    0.16
   7   8  -4    0.04    0.16
  -6  -8   4   12.33    0.58
   6   8  -4   12.24    0.55
   6   8  -4   12.00    0.55
  -5  -8   4    1.74    0.20
   5   8  -4    1.61    0.17
  -4  -8   4   20.80    0.84
   4   8  -4   20.18    0.81
  -3  -8   4   25.01    0.99
   3  -8  -4   24.84    0.93
   3   8  -4   24.80    0.96
   3   8  -4   24.37    1.11
   2  -8  -4   10.62    0.43
   2  -8  -4   10.90    0.48
  -2  -8   4   10.56    0.49
   2   8  -4   10.40    0.53
   2   8  -4   10.73    0.45
   1  -8  -4   75.64    2.83
   1  -8  -4   76.85    2.95
   1   8  -4   78.49    2.84
   1   8  -4   74.23    3.22
   0  -8   4    8.17    0.39
   0  -8  -4    7.86    0.36
   0  -8  -4    7.59    0.36
   0   8  -4    8.58    0.36
   0   8  -4    7.93    0.39
  -1  -8  -4   43.70    1.73
   1  -8   4   43.16    1.74
  -1   8  -4   50.41    1.73
   2  -8   4   16.58    0.71
  -2  -8  -4   17.74    0.70
  -3  -8  -4   17.27    0.72
   3  -8   4   17.21    0.71
   3   8   4   17.17    0.69
   4  -8   4    3.28    0.26
  -4  -8  -4    3.50    0.28
   4   8   4    3.35    0.24
  -5  -8  -4    8.98    0.48
   5  -8   4    9.12    0.45
   5   8   4    9.41    0.45
   6  -8   4    9.80    0.50
  -6  -8  -4    9.69    0.53
   6   8   4   10.16    0.48
  -7  -8  -4   -0.05    0.20
   7  -8   4   -0.24    0.18
   7   8   4   -0.13    0.17
  -7  -9   4    3.68    0.30
   7   9  -4    4.47    0.34
   7   9  -4    3.70    0.28
  -6  -9   4    0.45    0.18
   6   9  -4    0.63    0.16
  -5  -9   4    7.77    0.45
   5   9  -4    8.06    0.40
  -4  -9   4   13.10    0.61
   4   9  -4   13.80    0.57
  -3  -9   4   11.23    0.53
   3   9  -4   11.59    0.49
   3   9  -4   11.00    0.57
   2  -9  -4    6.01    0.33
   2  -9  -4    5.42    0.27
  -2  -9   4    6.69    0.35
   2   9  -4    5.43    0.29
   2   9  -4    5.33    0.34
   1  -9  -4    6.54    0.32
   1  -9  -4    5.88    0.30
  -1  -9   4    5.80    0.34
   1   9  -4    6.71    0.30
   1   9  -4    6.09    0.34
   0  -9  -4    3.45    0.24
   0  -9  -4    4.40    0.25
   0  -9   4    3.69    0.27
   0   9  -4    3.73    0.22
   0   9  -4    4.48    0.23
  -1  -9  -4    2.27    0.18
   1  -9   4    1.87    0.19
   2  -9   4   32.19    1.28
  -2  -9  -4   33.36    1.28
  -3  -9  -4   24.36    0.99
   3  -9   4   24.76    0.99
   4  -9   4    7.89    0.41
  -4  -9  -4    8.04    0.44
   5  -9   4    2.43    0.23
  -5  -9  -4    2.61    0.26
   5   9   4    3.08    0.27
   6  -9   4    0.00    0.17
  -6  -9  -4    0.32    0.21
   6   9   4   -0.03    0.17
  -7 -10   4    0.12    0.20
   7  10  -4   -0.09    0.18
  -6 -10   4    8.94    0.52
   6  10  -4    9.06    0.46
  -5 -10   4    1.42    0.22
   5  10  -4    1.48    0.18
  -4 -10   4    8.50    0.47
   4  10  -4    8.88    0.41
  -3 -10   4   15.19    0.69
   3  10  -4   15.16    0.74
   3  10  -4   15.25    0.63
   2 -10  -4    2.62    0.20
  -2 -10   4    2.21    0.23
   2  10  -4    2.73    0.21
   2  10  -4    2.39    0.24
   1 -10  -4   87.93    3.27
   1 -10  -4   86.57    3.40
  -1 -10   4   84.76    3.30
   1  10  -4   87.64    3.70
   1  10  -4   92.47    3.26
   0 -10  -4    0.45    0.13
   0 -10   4    0.17    0.15
  -1 -10  -4   24.82    1.00
   1 -10   4   25.31    1.01
   2 -10   4    0.26    0.15
  -2 -10  -4    0.17    0.15
  -3 -10  -4    0.71    0.17
   3 -10   4    0.76    0.17
   4 -10   4    6.38    0.38
  -4 -10  -4    6.19    0.41
   5 -10   4    2.44    0.24
  -5 -10  -4    2.42    0.26
  -6 -10  -4   12.70    0.66
   6 -10   4   13.28    0.63
  -6 -11   4    2.90    0.30
   6  11  -4    2.99    0.25
  -5 -11   4    2.26    0.27
   5  11  -4    2.90    0.23
  -4 -11   4   14.98    0.69
   4  11  -4   13.84    0.73
   4  11  -4   15.38    0.63
  -3 -11   4    4.69    0.38
   3  11  -4    5.22    0.31
   3  11  -4    4.74    0.34
   2 -11  -4    2.18    0.17
  -2 -11   4    1.04    0.21
   2  11  -4    1.26    0.16
   1 -11  -4    8.52    0.41
  -1 -11   4    8.16    0.46
   0 -11   4    7.63    0.43
   0 -11  -4    7.49    0.39
  -1 -11  -4   -0.15    0.14
   1 -11   4    0.17    0.16
  -2 -11  -4   29.41    1.18
   2 -11   4   29.54    1.18
  -3 -11  -4    3.92    0.34
   3 -11   4    3.77    0.28
   4 -11   4   12.93    0.61
  -4 -11  -4   13.34    0.63
  -5 -11  -4    0.14    0.21
  -4 -12   4    0.60    0.22
   4  12  -4    0.59    0.17
  -3 -12   4    6.12    0.45
   3  12  -4    5.52    0.36
  -2 -12   4   -0.08    0.20
   2 -12  -4   -0.14    0.14
   2  12  -4    0.01    0.09
  -1 -12   4   18.11    0.82
   1 -12  -4   18.76    0.78
   0 -12  -4    0.50    0.17
   0 -12   4    0.72    0.20
  -1 -12  -4    0.55    0.18
   1 -12   4    0.68    0.20
  -2 -12  -4   -0.03    0.17
   2 -12   4    0.15    0.18
  -3 -12  -4    1.26    0.22
   3 -12   4    1.10    0.21
   1 -13  -4    0.30    0.17
  -1 -13   4    0.24    0.21
   0 -13   4    0.42    0.21
   0 -13  -4    0.43    0.18
  10   0  -5   -0.24    0.15
   9   0  -5   -0.15    0.13
   8   0  -5    0.04    0.11
   7   0  -5    0.03    0.09
   6   0  -5    0.04    0.07
   5   0  -5    0.10    0.06
   4   0  -5    0.02    0.05
   3   0  -5    0.08    0.05
  -3   0   5    0.01    0.03
   2   0  -5   -0.04    0.04
  -2   0   5   -0.04    0.04
   1   0  -5    0.02    0.03
   1   0  -5   -0.06    0.04
  -1   0   5   -0.03    0.04
   0   0  -5    0.11    0.04
   0   0   5    0.11    0.04
   0   0  -5    0.10    0.05
   1   0   5    0.04    0.05
   1   0   5    0.00    0.06
  -1   0  -5    0.52    0.07
  -1   0  -5    0.01    0.04
  -2   0  -5    0.04    0.04
   2   0   5   -0.03    0.07
   2   0   5    0.00    0.06
  -2   0  -5    0.00    0.06
  -2   0  -5   -0.03    0.06
   3   0   5    0.03    0.09
   3   0   5    0.03    0.05
  -3   0  -5    0.04    0.08
  -3   0  -5   -0.04    0.08
  -3   0  -5   -0.01    0.05
  -3   0  -5    0.16    0.07
  -4   0  -5    0.01    0.06
  -4   0  -5   -0.04    0.07
  -4   0  -5    0.14    0.10
  -4   0  -5    0.11    0.09
   4   0   5   -0.04    0.10
   4   0   5    0.00    0.07
  -5   0  -5    0.37    0.12
  -5   0  -5    0.15    0.07
  -5   0  -5    0.29    0.11
  -6   0  -5   -0.02    0.08
   6   0   5   -0.03    0.13
  -6   0  -5    0.02    0.12
  -6   0  -5    0.13    0.11
  -7   0  -5    0.04    0.08
  -7   0  -5    0.48    0.11
   7   0   5    0.08    0.16
   8   0   5   -0.10    0.18
   9   0   5    0.12    0.21
  10  -1  -5   -0.07    0.15
  10   1  -5    0.17    0.17
   9  -1  -5    1.04    0.16
   9   1  -5    0.88    0.16
   8  -1  -5    3.11    0.22
   8   1  -5    3.17    0.24
   7  -1  -5    0.24    0.09
   7   1  -5    0.22    0.10
   6  -1  -5    9.72    0.40
   6   1  -5   10.21    0.42
   5  -1  -5    1.18    0.10
   5   1  -5    1.33    0.11
   4  -1  -5    6.13    0.26
  -4  -1   5    6.62    0.26
   4   1  -5    6.42    0.27
   3  -1  -5    2.22    0.11
  -3  -1   5    2.15    0.12
   3   1  -5    2.02    0.13
  -2  -1   5    0.14    0.04
  -2  -1   5    0.23    0.05
   2  -1  -5    0.13    0.04
   2   1  -5    0.21    0.05
   2   1  -5    0.15    0.06
   1  -1  -5    4.44    0.21
  -1  -1   5    4.62    0.22
   1  -1  -5    4.24    0.20
   1   1  -5    4.33    0.20
  -1   1   5    4.66    0.19
   1   1  -5    4.56    0.22
   0  -1  -5   15.41    0.59
   0  -1   5   15.16    0.60
   0  -1  -5   15.33    0.66
   0  -1   5   16.37    0.67
   0   1  -5   14.57    0.66
   0   1   5   14.73    0.59
  -1  -1  -5   44.61    1.94
   1  -1   5   46.52    1.95
   1  -1   5   47.69    1.73
   1   1   5   44.62    1.72
   1   1   5   47.35    1.94
  -1   1  -5   45.66    1.72
  -2  -1  -5   21.26    0.83
   2  -1   5   21.17    0.83
   2  -1   5   22.02    0.93
  -2  -1  -5   23.32    0.95
  -2  -1  -5   20.12    0.92
  -2   1  -5   20.40    0.92
  -2   1  -5   21.54    0.95
   2   1   5   21.94    0.83
   2   1   5   22.03    0.93
  -2   1  -5   21.36    0.83
  -3  -1  -5    6.34    0.29
   3  -1   5    6.32    0.31
  -3  -1  -5    5.76    0.30
  -3  -1  -5    6.54    0.27
  -3  -1  -5    6.48    0.34
   3  -1   5    6.02    0.30
  -3   1  -5    6.16    0.29
  -3   1  -5    5.99    0.33
   3   1   5    6.12    0.29
  -3   1  -5    5.81    0.30
   3   1   5    6.21    0.31
  -4  -1  -5    2.55    0.22
  -4  -1  -5    2.61    0.21
  -4  -1  -5    2.31    0.17
  -4  -1  -5    2.53    0.14
  -4   1  -5    2.81    0.19
  -4   1  -5    2.69    0.21
  -4   1  -5    2.40    0.17
   4   1   5    2.85    0.19
  -4   1  -5    2.73    0.20
  -5  -1  -5    3.24    0.25
  -5  -1  -5    3.76    0.26
  -5  -1  -5    3.58    0.22
  -5   1  -5    3.41    0.21
  -5   1  -5    3.79    0.25
   5   1   5    3.59    0.25
  -5   1  -5    3.57    0.24
  -5   1  -5    3.52    0.22
  -6  -1  -5    3.28    0.26
  -6  -1  -5    3.63    0.27
   6  -1   5    2.90    0.24
  -6  -1  -5    3.14    0.21
   6   1   5    3.69    0.28
  -6   1  -5    3.74    0.23
  -6   1  -5    3.47    0.25
  -6   1  -5    3.44    0.20
  -7  -1  -5    4.75    0.28
  -7  -1  -5    5.25    0.34
  -7  -1  -5    5.17    0.33
   7  -1   5    5.19    0.35
   7   1   5    4.64    0.34
  -8  -1  -5    0.83    0.10
   8  -1   5    1.08    0.22
  -8  -1  -5    0.75    0.11
   8   1   5    0.70    0.20
   9  -1   5   -0.06    0.21
   9   1   5    0.15    0.22
  10   2  -5    1.74    0.21
   9   2  -5    1.17    0.17
   8  -2  -5   16.34    0.65
   8   2  -5   16.21    0.68
   7  -2  -5    0.11    0.08
   7   2  -5    0.20    0.11
   6  -2  -5    5.28    0.23
   6   2  -5    5.09    0.26
  -5  -2   5   12.24    0.48
   5  -2  -5   12.08    0.47
   5   2  -5   12.33    0.50
  -4  -2   5   10.05    0.40
   4  -2  -5    9.37    0.38
   4   2  -5   10.06    0.40
   4   2  -5    9.92    0.40
   3  -2  -5   64.55    2.41
  -3  -2   5   69.63    2.74
   3   2  -5   64.62    2.43
   3   2  -5   63.13    2.75
   2  -2  -5   18.91    0.73
  -2  -2   5   20.42    0.84
   2   2  -5   19.42    0.75
   2   2  -5   19.28    0.84
  -1  -2   5   20.75    0.87
  -1  -2   5   21.15    0.78
   1  -2  -5   19.43    0.76
   1   2  -5   20.02    0.87
  -1   2   5   19.98    0.76
   0  -2   5    1.66    0.12
   0  -2   5    1.56    0.13
   0  -2  -5    1.66    0.11
   0  -2  -5    1.78    0.11
   0   2  -5    1.80    0.12
   0   2  -5    1.67    0.12
  -1  -2  -5    0.36    0.07
   1  -2   5    0.31    0.07
  -1  -2  -5    0.26    0.05
   1  -2   5    0.58    0.09
  -1   2  -5    0.32    0.06
  -2  -2  -5   15.70    0.72
   2  -2   5   16.17    0.72
  -2  -2  -5   18.12    0.74
  -2  -2  -5   16.66    0.65
   2  -2   5   16.42    0.65
   2   2   5   17.25    0.73
  -2   2  -5   14.87    0.74
  -2   2  -5   16.60    0.65
  -2   2  -5   16.55    0.72
   3  -2   5    7.79    0.38
  -3  -2  -5    7.59    0.37
  -3  -2  -5    8.49    0.41
  -3  -2  -5    7.96    0.32
   3   2   5    8.28    0.38
  -3   2  -5    7.36    0.37
  -3   2  -5    8.14    0.35
  -3   2  -5    7.37    0.40
  -4  -2  -5   91.15    3.92
  -4  -2  -5   92.47    3.47
  -4  -2  -5   94.78    3.95
   4  -2   5   97.27    3.94
   4   2   5   93.86    3.48
  -4   2  -5   92.18    3.91
  -4   2  -5   94.36    3.93
  -4   2  -5   91.00    3.47
   4   2   5   93.57    3.93
   5  -2   5   19.94    0.80
  -5  -2  -5   19.20    0.79
  -5  -2  -5   19.98    0.92
  -5  -2  -5   18.51    0.86
  -5   2  -5   19.05    0.78
  -5   2  -5   20.24    0.86
   5   2   5   19.71    0.79
  -5   2  -5   19.51    0.85
  -6  -2  -5    3.49    0.28
  -6  -2  -5    2.94    0.22
   6  -2   5    3.23    0.27
  -6  -2  -5    3.49    0.26
   6   2   5    3.30    0.27
  -7  -2  -5    1.02    0.17
   7  -2   5    0.63    0.19
  -7  -2  -5    0.77    0.18
  -7  -2  -5    0.77    0.11
   7   2   5    1.11    0.20
  -8  -2  -5    0.84    0.12
  -8  -2  -5    0.99    0.16
   8  -2   5    0.54    0.21
   8   2   5    1.01    0.22
   9  -2   5    2.13    0.28
   9   2   5    1.97    0.28
  10   3  -5    0.36    0.19
   9   3  -5    0.09    0.15
   8   3  -5   14.87    0.63
   7   3  -5    0.28    0.12
   6   3  -5   53.39    2.00
   5   3  -5   21.65    0.84
   4  -3  -5   21.31    0.78
  -4  -3   5   21.33    0.82
  -4  -3   5   21.52    0.90
  -4  -3   5   21.49    0.90
   4   3  -5   21.12    0.81
   4   3  -5   20.76    0.81
   4   3  -5   19.67    0.92
  -3  -3   5    1.08    0.11
   3  -3  -5    1.03    0.07
   3  -3  -5    1.08    0.07
  -3  -3   5    1.01    0.10
   3   3  -5    0.85    0.10
   3   3  -5    1.61    0.13
   2  -3  -5   72.83    2.80
  -2  -3   5   76.76    2.83
  -2  -3   5   78.64    3.19
   2   3  -5   76.46    3.20
  -1  -3   5  263.55   10.77
  -1  -3   5  258.97    9.48
   1  -3  -5  265.06    9.45
   1   3  -5  250.11   10.70
   1   3  -5  244.53    9.49
   0  -3  -5  123.77    4.47
   0  -3   5  122.14    5.07
   0  -3   5  124.20    4.48
   0   3  -5  119.34    5.07
   0   3  -5  116.46    4.47
   0   3   5  122.17    4.46
   1  -3   5  202.26    8.74
  -1  -3  -5  214.56    8.72
   1  -3   5  215.37    7.71
  -1  -3  -5  211.13    7.70
  -1   3  -5  210.01    7.73
  -1   3  -5  202.82    8.72
  -2  -3  -5    3.55    0.20
  -2  -3  -5    4.14    0.23
  -2   3  -5    2.78    0.22
  -2   3  -5    3.51    0.20
   2   3   5    3.55    0.20
  -2   3  -5    3.51    0.20
  -3  -3  -5    3.22    0.21
   3  -3   5    3.06    0.20
  -3  -3  -5    3.59    0.24
  -3  -3  -5    3.20    0.20
  -3   3  -5    3.19    0.22
  -3   3  -5    2.90    0.20
  -3   3  -5    3.98    0.20
   3   3   5    3.41    0.20
  -4  -3  -5    8.15    0.39
  -4  -3  -5    7.96    0.40
   4   3   5    8.05    0.38
  -4   3  -5    8.43    0.38
  -4   3  -5    8.54    0.41
  -4   3  -5    8.14    0.39
  -5  -3  -5    0.91    0.12
   5  -3   5    1.16    0.16
  -5  -3  -5    1.01    0.15
   5   3   5    0.89    0.15
  -5   3  -5    1.11    0.14
  -6  -3  -5   10.62    0.53
  -6  -3  -5   11.28    0.52
   6  -3   5   11.49    0.52
   6   3   5   11.75    0.53
   7  -3   5   13.18    0.62
  -7  -3  -5   12.68    0.62
  -7  -3  -5   13.48    0.61
   7   3   5   13.93    0.62
  -8  -3  -5    3.77    0.26
  -8  -3  -5    4.55    0.34
   8  -3   5    4.29    0.33
   8   3   5    4.73    0.38
  10   4  -5    0.52    0.20
   9   4  -5    0.04    0.17
   8   4  -5    2.20    0.20
   7   4  -5    0.13    0.13
  -6  -4   5    2.03    0.16
   6   4  -5    2.22    0.17
  -5  -4   5   64.03    2.73
  -5  -4   5   65.34    2.72
  -5  -4   5   65.17    2.43
   5   4  -5   66.64    2.43
   5   4  -5   63.90    2.43
  -4  -4   5   32.61    1.31
  -4  -4   5   32.80    1.18
   4   4  -5   26.68    1.33
   3  -4  -5  101.35    3.77
   3  -4  -5  106.32    3.77
  -3  -4   5  106.43    4.30
  -3  -4   5  102.64    3.80
   3   4  -5   96.39    4.31
   2  -4  -5   44.06    1.61
  -2  -4   5   43.42    1.84
  -2  -4   5   44.23    1.64
   2   4  -5   41.98    1.86
   2   4  -5   44.06    1.63
   1  -4  -5   21.67    0.82
  -1  -4   5   21.52    0.95
  -1  -4   5   23.24    0.86
   1   4  -5   21.70    0.84
   1   4  -5   21.71    0.96
   0  -4  -5   13.64    0.53
   0  -4   5   13.58    0.55
   0   4   5   13.49    0.52
   0   4  -5   13.64    0.54
   0   4  -5   13.44    0.61
  -1  -4  -5    9.70    0.45
   1  -4   5   10.35    0.46
   1  -4   5   10.30    0.43
  -1  -4  -5   10.12    0.41
  -1   4  -5   10.00    0.42
  -1   4  -5    9.84    0.47
  -2  -4  -5  122.56    5.10
   2  -4   5  122.35    5.11
  -2  -4  -5  136.34    5.12
  -2   4  -5  121.05    4.52
  -2   4  -5  121.16    5.11
  -2   4  -5  108.15    5.11
   2   4   5  123.08    4.51
  -3  -4  -5    0.20    0.09
  -3  -4  -5    0.08    0.07
  -3   4  -5    0.03    0.07
  -3   4  -5    0.07    0.09
  -3   4  -5    0.25    0.09
   3   4   5   -0.04    0.09
   4  -4   5  114.13    4.16
  -4  -4  -5  113.59    4.16
  -4   4  -5  107.51    4.15
  -4   4  -5  112.64    4.67
   4   4   5  110.22    4.16
  -4   4  -5  113.92    4.67
  -5  -4  -5    0.47    0.14
   5  -4   5    0.43    0.14
   5   4   5    0.32    0.13
   6  -4   5    0.60    0.17
  -6  -4  -5    1.03    0.18
   6   4   5    1.07    0.18
   7  -4   5    0.52    0.19
  -7  -4  -5    0.52    0.18
  -7  -4  -5    0.35    0.12
   7   4   5    0.39    0.18
   8  -4   5    8.32    0.48
  -8  -4  -5    7.09    0.40
  -8  -4  -5    7.97    0.47
   8   4   5    8.05    0.48
   9   5  -5    3.52    0.28
   8   5  -5    5.70    0.36
   7   5  -5    0.40    0.14
  -6  -5   5    4.85    0.28
  -6  -5   5    4.67    0.26
  -6  -5   5    4.98    0.25
   6   5  -5    4.59    0.29
   6   5  -5    4.97    0.29
  -5  -5   5    3.05    0.20
  -5  -5   5    3.51    0.23
  -4  -5   5   12.58    0.53
  -4  -5   5   12.63    0.57
   3  -5  -5    1.12    0.07
  -3  -5   5    1.25    0.11
  -3  -5   5    0.96    0.12
   3  -5  -5    1.04    0.07
   3   5  -5    1.14    0.11
   3   5  -5    0.92    0.12
  -2  -5   5  102.97    4.18
  -2  -5   5  100.87    3.70
   2  -5  -5  101.13    3.66
   2   5  -5   91.98    4.19
   2   5  -5  101.11    3.68
  -1  -5   5   72.32    2.97
   1  -5  -5   69.16    2.60
  -1  -5   5   70.62    2.63
   1   5  -5   70.36    2.98
   1   5  -5   69.72    2.61
   0  -5   5   29.62    1.27
   0  -5   5   29.83    1.13
   0  -5  -5   28.85    1.11
   0   5  -5   31.24    1.12
   0   5  -5   28.93    1.27
   0   5   5   28.57    1.10
   1  -5   5  139.17    5.76
  -1  -5  -5  136.88    5.08
  -1  -5  -5  138.12    5.25
  -1   5  -5  137.77    5.09
  -1   5  -5  136.73    5.76
  -2  -5  -5    1.42    0.15
   2   5   5    1.43    0.12
  -2   5  -5    1.41    0.14
  -2   5  -5    1.39    0.14
  -2   5  -5    1.54    0.14
   3  -5   5   21.22    0.84
   3   5   5   21.18    0.83
  -3   5  -5   21.50    0.92
  -3   5  -5   20.26    0.83
  -3   5  -5   21.59    0.91
   4  -5   5    0.40    0.13
  -4  -5  -5    0.39    0.13
   4   5   5    0.45    0.12
   5  -5   5    6.78    0.38
  -5  -5  -5    7.39    0.38
   5   5   5    7.30    0.37
  -6  -5  -5    0.23    0.16
   6  -5   5    0.12    0.16
   6   5   5    0.14    0.15
  -7  -5  -5   13.79    0.63
   7  -5   5   12.90    0.63
   7   5   5   13.66    0.63
   8  -5   5    3.15    0.30
  -8  -5  -5    2.83    0.29
   8   5   5    3.12    0.29
   9   6  -5    0.81    0.20
   8   6  -5    0.43    0.17
  -7  -6   5    8.12    0.40
  -7  -6   5    8.20    0.39
   7   6  -5    8.13    0.41
   7   6  -5    7.80    0.43
  -6  -6   5    0.98    0.12
  -6  -6   5    0.83    0.12
  -6  -6   5    1.15    0.16
   6   6  -5    1.02    0.15
   6   6  -5    1.11    0.16
  -5  -6   5   61.88    2.37
  -5  -6   5   62.48    2.65
   5   6  -5   63.95    2.35
  -4  -6   5    5.04    0.29
  -4  -6   5    5.14    0.29
   4   6  -5    5.36    0.27
  -3  -6   5   46.85    2.01
  -3  -6   5   47.51    1.79
   3  -6  -5   47.63    1.74
   3   6  -5   45.57    2.03
   3   6  -5   48.24    1.77
  -2  -6   5   30.45    1.16
  -2  -6   5   30.16    1.29
   2  -6  -5   30.50    1.12
   2   6  -5   28.29    1.31
   2   6  -5   30.40    1.14
  -1  -6   5    1.35    0.14
   1  -6  -5    1.41    0.12
   1  -6  -5    1.98    0.15
  -1  -6   5    1.81    0.15
   1   6  -5    1.57    0.15
   1   6  -5    2.12    0.15
   0  -6  -5   15.00    0.60
   0  -6   5   15.06    0.68
   0   6  -5   16.14    0.61
   0   6  -5   14.72    0.69
  -1  -6  -5   22.80    0.88
  -1  -6  -5   21.11    0.86
  -1   6  -5   24.01    0.87
  -1   6  -5   21.46    0.98
  -1   6  -5   22.70    0.99
   1   6   5   22.09    0.85
  -2  -6  -5   41.67    1.53
   2  -6   5   40.92    1.54
  -2   6  -5   37.14    1.53
   2   6   5   41.42    1.52
  -2   6  -5   39.43    1.72
  -2   6  -5   40.32    1.67
  -2   6  -5   41.03    1.71
   3  -6   5   14.05    0.58
  -3  -6  -5   14.37    0.58
  -3   6  -5   12.46    0.57
   3   6   5   13.88    0.56
   4  -6   5   40.11    1.53
  -4  -6  -5   40.60    1.53
   4   6   5   38.39    1.51
   5  -6   5   17.13    0.72
  -5  -6  -5   17.11    0.73
   5   6   5   16.82    0.71
   6  -6   5    0.08    0.17
  -6  -6  -5    0.31    0.18
   6   6   5    0.20    0.15
   7  -6   5    4.52    0.36
  -7  -6  -5    4.46    0.37
   7   6   5    5.13    0.36
  -8  -6  -5    0.12    0.21
   8  -6   5   -0.09    0.22
   8   6   5    0.02    0.20
  -8  -7   5    0.85    0.11
  -8  -7   5    0.80    0.12
   8   7  -5    0.92    0.20
   8   7  -5    0.96    0.21
  -7  -7   5   -0.07    0.09
  -7  -7   5   -0.02    0.16
  -7  -7   5   -0.04    0.11
   7   7  -5    0.14    0.16
   7   7  -5    0.00    0.16
  -6  -7   5    1.52    0.19
  -6  -7   5    1.34    0.16
  -6  -7   5    1.32    0.14
   6   7  -5    1.52    0.18
  -5  -7   5    0.48    0.15
   5   7  -5    0.45    0.14
  -4  -7   5   11.73    0.53
   4   7  -5   11.91    0.51
   3  -7  -5    1.46    0.15
  -3  -7   5    1.09    0.15
   3  -7  -5    1.10    0.09
   3   7  -5    1.15    0.13
   3   7  -5    0.75    0.14
   2  -7  -5   42.57    1.58
  -2  -7   5   42.98    1.63
   2  -7  -5   43.82    1.67
   2   7  -5   42.06    1.60
   2   7  -5   41.33    1.84
   1  -7  -5    1.64    0.14
   1  -7  -5    1.91    0.17
  -1  -7   5    1.97    0.18
   1   7  -5    2.24    0.17
   1   7  -5    1.63    0.17
   0  -7  -5    3.96    0.21
   0  -7  -5    3.68    0.21
   0   7  -5    3.70    0.25
   0   7  -5    3.76    0.22
  -1  -7  -5   33.22    1.30
   1  -7   5   33.23    1.32
  -1   7  -5   33.26    1.47
  -1   7  -5   36.88    1.31
   2  -7   5   47.79    1.83
  -2  -7  -5   47.58    1.82
   2   7   5   49.35    1.80
  -2   7  -5   47.36    1.82
   3  -7   5    7.69    0.38
  -3  -7  -5    7.30    0.37
   3   7   5    7.19    0.35
   4  -7   5    1.30    0.17
  -4  -7  -5    1.42    0.18
   4   7   5    1.38    0.16
   5  -7   5    3.79    0.30
  -5  -7  -5    4.08    0.32
   5   7   5    4.02    0.29
   6  -7   5    2.05    0.23
  -6  -7  -5    1.88    0.24
   6   7   5    1.71    0.21
   7  -7   5    0.83    0.21
  -7  -7  -5    0.97    0.22
   7   7   5    0.75    0.20
  -8  -8   5    0.81    0.15
  -8  -8   5    0.92    0.13
   8   8  -5    1.02    0.22
   8   8  -5    0.88    0.20
  -7  -8   5    3.04    0.28
  -7  -8   5    4.05    0.33
   7   8  -5    4.11    0.34
   7   8  -5    4.25    0.33
  -6  -8   5    4.71    0.34
   6   8  -5    4.81    0.34
  -5  -8   5    5.14    0.34
   5   8  -5    5.22    0.31
  -4  -8   5    0.14    0.15
   4   8  -5    0.21    0.12
  -3  -8   5    3.72    0.29
   3   8  -5    3.91    0.30
   3   8  -5    3.94    0.24
  -2  -8   5   24.53    1.02
   2  -8  -5   26.30    1.04
   2  -8  -5   25.22    0.97
   2   8  -5   24.29    1.14
   2   8  -5   27.24    0.99
  -1  -8   5    2.22    0.20
   1  -8  -5    2.31    0.18
   1  -8  -5    2.66    0.20
   1   8  -5    2.69    0.19
   1   8  -5    2.53    0.23
   0  -8   5    5.48    0.33
   0  -8  -5    5.97    0.29
   0  -8  -5    5.60    0.29
   0   8  -5    6.33    0.29
   0   8  -5    5.69    0.33
   1  -8   5   17.14    0.73
  -1  -8  -5   16.76    0.71
  -1   8  -5   18.93    0.72
  -1   8  -5   18.56    0.79
  -1   8  -5   17.21    0.78
  -2  -8  -5    0.48    0.14
   2  -8   5    0.29    0.14
   3  -8   5    1.02    0.16
  -3  -8  -5    0.96    0.16
   4  -8   5   -0.02    0.14
  -4  -8  -5    0.06    0.15
   4   8   5    0.27    0.13
  -5  -8  -5   18.87    0.80
   5  -8   5   18.55    0.79
   5   8   5   18.36    0.77
  -6  -8  -5    0.11    0.20
   6  -8   5    0.10    0.18
   6   8   5    0.09    0.16
   7  -8   5    1.12    0.23
  -7  -8  -5    1.14    0.25
   7   8   5    1.10    0.21
  -7  -9   5    0.69    0.17
  -7  -9   5    0.75    0.21
   7   9  -5    0.77    0.20
  -6  -9   5    0.62    0.19
   6   9  -5    0.46    0.17
  -5  -9   5    7.60    0.45
   5   9  -5    7.93    0.41
  -4  -9   5    0.25    0.17
   4   9  -5    0.14    0.13
  -3  -9   5    0.18    0.16
   3   9  -5    0.09    0.12
   3   9  -5    0.14    0.13
  -2  -9   5    7.29    0.41
   2  -9  -5    7.30    0.34
   2   9  -5    7.88    0.43
   2   9  -5    8.04    0.36
  -1  -9   5    0.17    0.14
   1  -9  -5    0.13    0.10
   1  -9  -5    0.07    0.11
   1   9  -5    0.10    0.11
   1   9  -5    0.18    0.11
   0  -9   5   -0.07    0.14
   0  -9  -5    0.00    0.11
   0   9  -5    0.05    0.10
   0   9  -5   -0.05    0.10
  -1  -9  -5    0.22    0.13
   1  -9   5    0.30    0.15
  -2  -9  -5    3.85    0.28
   2  -9   5    3.34    0.29
   3  -9   5    0.28    0.16
  -3  -9  -5    0.27    0.16
  -4  -9  -5    1.95    0.22
   4  -9   5    1.98    0.22
  -5  -9  -5    0.54    0.21
   5  -9   5    0.41    0.18
   6  -9   5    3.87    0.31
  -6  -9  -5    3.95    0.33
  -6 -10   5    0.20    0.20
   6  10  -5    0.37    0.18
  -5 -10   5    0.51    0.20
   5  10  -5    0.71    0.16
  -4 -10   5    0.28    0.18
   4  10  -5    0.50    0.15
  -3 -10   5    9.24    0.50
   3  10  -5    8.65    0.51
   3  10  -5    9.89    0.44
   2 -10  -5    0.15    0.11
  -2 -10   5   -0.01    0.16
   2  10  -5    0.16    0.14
   2  10  -5    0.15    0.12
  -1 -10   5   15.19    0.70
   1 -10  -5   15.80    0.66
   1  10  -5   17.04    0.65
   1  10  -5   15.55    0.74
   0 -10  -5    1.42    0.17
   0 -10   5    1.42    0.20
   1 -10   5    0.06    0.16
  -1 -10  -5    0.10    0.14
   2 -10   5    1.55    0.21
  -2 -10  -5    1.51    0.19
  -3 -10  -5    0.48    0.18
   3 -10   5    0.47    0.18
  -4 -10  -5    1.45    0.22
   4 -10   5    1.31    0.21
  -5 -10  -5    0.88    0.23
   5 -10   5    0.74    0.20
  -5 -11   5    0.38    0.22
   5  11  -5    0.86    0.18
  -4 -11   5    6.52    0.44
   4  11  -5    7.23    0.39
  -3 -11   5    0.14    0.20
   3  11  -5    0.08    0.15
   3  11  -5    0.35    0.14
  -2 -11   5    3.84    0.30
   2 -11  -5    3.83    0.27
   2  11  -5    3.81    0.29
  -1 -11   5    2.15    0.24
   1 -11  -5    1.75    0.19
   1  11  -5    1.99    0.19
   0 -11  -5    0.91    0.17
   0 -11   5    1.08    0.21
  -1 -11  -5    4.35    0.32
   1 -11   5    4.47    0.36
   2 -11   5    0.32    0.19
  -2 -11  -5    0.31    0.18
  -3 -11  -5    6.29    0.41
   3 -11   5    6.20    0.40
  -4 -11  -5    0.56    0.22
   4 -11   5    0.72    0.20
  -4 -12   5    0.25    0.22
  -3 -12   5    1.83    0.25
   3  12  -5    1.47    0.20
  -2 -12   5    2.59    0.27
   2 -12  -5    2.45    0.21
   2  12  -5    2.46    0.24
  -1 -12   5    3.38    0.30
   1 -12  -5    3.40    0.29
   0 -12   5    9.65    0.54
   0 -12  -5    9.43    0.49
   1 -12   5    4.74    0.39
  -1 -12  -5    4.61    0.36
  -2 -12  -5    5.17    0.39
   2 -12   5    4.91    0.41
  10   0  -6    0.06    0.16
   9   0  -6   12.91    0.57
   8   0  -6    0.19    0.12
   7   0  -6   29.40    1.12
   6   0  -6   10.35    0.43
   5   0  -6    0.18    0.07
   4   0  -6   83.51    3.09
  -3   0   6    0.44    0.05
   3   0  -6    0.45    0.07
   2   0  -6  176.79    6.62
  -2   0   6  183.24    6.63
   1   0  -6   37.45    1.47
   1   0  -6   38.83    1.66
  -1   0   6   41.39    1.65
   0   0  -6  129.64    4.72
   0   0   6  127.93    4.72
   0   0   6  130.83    5.34
   0   0  -6  123.17    5.34
   1   0   6   23.52    0.90
  -1   0  -6   21.13    1.00
  -1   0  -6   24.83    0.90
   1   0   6   23.67    1.01
  -2   0  -6    0.39    0.07
   2   0   6    0.39    0.10
  -2   0  -6    0.47    0.10
   2   0   6    0.42    0.08
  -2   0  -6    0.36    0.10
  -3   0  -6  169.53    6.12
  -3   0  -6  161.72    6.34
   3   0   6  169.37    6.93
   3   0   6  167.98    6.12
  -3   0  -6  170.21    6.95
  -3   0  -6  155.56    6.91
  -4   0  -6   13.64    0.56
  -4   0  -6   12.56    0.59
  -4   0  -6   13.46    0.55
  -4   0  -6   13.06    0.64
   4   0   6   13.01    0.57
  -5   0  -6    3.00    0.24
  -5   0  -6    3.13    0.27
   5   0   6    3.02    0.25
  -5   0  -6    2.79    0.20
   6   0   6    8.46    0.44
  -6   0  -6    8.81    0.44
  -6   0  -6    8.05    0.42
  -6   0  -6    9.04    0.47
   7   0   6   -0.18    0.17
  -7   0  -6    0.23    0.13
  -7   0  -6   -0.06    0.09
   8   0   6    0.04    0.20
  10   1  -6    0.05    0.17
   9  -1  -6    1.04    0.15
   9   1  -6    1.33    0.18
   8  -1  -6    0.20    0.11
   8   1  -6    0.31    0.13
   7  -1  -6    8.52    0.37
   7   1  -6    8.58    0.39
   6  -1  -6   22.08    0.83
   6   1  -6   21.45    0.85
   5  -1  -6   26.68    1.01
   5   1  -6   26.48    1.02
   5   1  -6   27.26    1.02
  -4  -1   6   65.85    2.43
   4  -1  -6   66.36    2.44
   4   1  -6   65.35    2.44
   3  -1  -6   49.70    1.83
  -3  -1   6   50.49    1.84
   3   1  -6   47.87    1.84
   2  -1  -6   19.67    0.80
  -2  -1   6   22.64    0.89
   2   1  -6   21.25    0.81
   2   1  -6   20.47    0.91
  -2   1   6   21.32    0.79
  -1  -1   6   17.85    0.74
  -1  -1   6   17.32    0.67
   1  -1  -6   17.77    0.74
   1  -1  -6   16.67    0.66
   1   1  -6   17.13    0.74
   1   1  -6   15.94    0.66
  -1   1   6   17.41    0.66
   0  -1   6  137.42    5.00
   0  -1   6  135.65    5.65
   0  -1  -6  131.65    5.65
   0  -1  -6  140.43    4.99
   0   1  -6  131.88    5.65
   1  -1   6   15.29    0.67
   1  -1   6   15.05    0.60
  -1  -1  -6   13.96    0.66
  -1   1  -6   15.27    0.60
   1   1   6   16.30    0.60
   1   1   6   15.89    0.66
  -1   1  -6   13.69    0.66
   2  -1   6    0.80    0.10
   2  -1   6    0.68    0.11
  -2  -1  -6    0.63    0.10
  -2  -1  -6    0.81    0.09
  -2  -1  -6    0.74    0.11
   2   1   6    0.78    0.10
  -2   1  -6    0.66    0.08
  -2   1  -6    0.74    0.11
  -2   1  -6    0.81    0.13
   2   1   6    0.82    0.09
  -3  -1  -6   46.98    1.70
  -3  -1  -6   41.20    1.85
   3  -1   6   43.42    1.66
  -3  -1  -6   46.19    1.89
  -3  -1  -6   44.17    1.66
   3   1   6   45.32    1.66
  -3   1  -6   42.49    1.88
  -3   1  -6   45.09    1.66
   3   1   6   44.91    1.86
  -3   1  -6   40.30    1.72
  -3   1  -6   40.63    1.85
  -4  -1  -6    0.91    0.14
  -4  -1  -6    0.59    0.13
  -4  -1  -6    0.74    0.10
   4  -1   6    0.96    0.15
  -4  -1  -6    0.99    0.09
  -4   1  -6    0.73    0.10
   4   1   6    0.69    0.13
  -4   1  -6    0.99    0.13
  -4   1  -6    0.88    0.14
  -5  -1  -6    2.84    0.20
   5  -1   6    2.52    0.22
  -5  -1  -6    3.12    0.25
  -5   1  -6    3.23    0.25
   5   1   6    2.62    0.22
  -5   1  -6    3.27    0.22
  -5   1  -6    3.00    0.26
  -5   1  -6    2.92    0.20
  -6  -1  -6   16.80    0.70
   6  -1   6   15.92    0.70
  -6  -1  -6   16.96    0.78
  -6  -1  -6   15.57    0.72
  -6   1  -6   15.65    0.69
  -6   1  -6   15.37    0.71
   6   1   6   16.14    0.70
  -6   1  -6   16.27    0.75
   7  -1   6   31.22    1.20
  -7  -1  -6   27.96    1.27
  -7  -1  -6   30.15    1.19
  -7  -1  -6   29.79    1.32
  -7   1  -6   29.33    1.26
   7   1   6   30.57    1.20
  -7   1  -6   28.03    1.25
  -8  -1  -6    1.81    0.18
   8  -1   6    1.65    0.25
  -8  -1  -6    1.41    0.14
   8   1   6    1.80    0.26
  10   2  -6    0.09    0.18
   9   2  -6    5.46    0.35
   8   2  -6    0.26    0.14
   7  -2  -6    7.61    0.34
   7   2  -6    8.36    0.38
   6  -2  -6   23.40    0.89
   6   2  -6   23.92    0.92
   5  -2  -6    2.21    0.13
   5   2  -6    2.26    0.18
   5   2  -6    2.51    0.18
  -4  -2   6   24.96    0.94
   4  -2  -6   24.18    0.92
   4   2  -6   24.70    0.94
  -3  -2   6    1.77    0.10
   3  -2  -6    1.49    0.11
   3   2  -6    1.48    0.12
   3   2  -6    1.43    0.13
   2  -2  -6   49.63    2.00
  -2  -2   6   56.25    2.27
  -2  -2   6   56.09    2.01
   2   2  -6   54.91    2.01
   2   2  -6   52.97    2.27
   1  -2  -6    0.82    0.08
  -1  -2   6    0.87    0.09
  -1  -2   6    0.70    0.09
  -1   2   6    0.79    0.07
   0  -2  -6  209.42    7.82
   0  -2   6  219.86    7.80
   0  -2   6  219.08    8.85
   0  -2  -6  209.49    8.84
   0   2  -6  200.66    7.81
  -1  -2  -6   87.36    3.84
   1  -2   6   94.88    3.85
   1  -2   6   94.33    3.41
  -1  -2  -6   94.68    3.40
  -1   2  -6   89.80    3.41
  -1   2  -6   91.98    3.85
   1   2   6   90.04    3.40
  -2  -2  -6   32.73    1.44
   2  -2   6   34.06    1.45
   2  -2   6   33.38    1.29
  -2  -2  -6   39.21    1.47
  -2   2  -6   32.46    1.44
  -2   2  -6   33.02    1.29
   2   2   6   33.32    1.29
  -2   2  -6   32.68    1.47
  -3  -2  -6  105.95    3.91
  -3  -2  -6  116.18    4.45
  -3  -2  -6  111.95    4.02
  -3  -2  -6   98.30    4.41
   3  -2   6  104.98    3.93
   3  -2   6  101.87    4.42
  -3   2  -6   95.17    4.43
   3   2   6  110.32    4.42
  -3   2  -6  107.22    3.91
  -3   2  -6  101.18    4.41
   3   2   6  105.36    3.91
  -4  -2  -6    2.90    0.24
  -4  -2  -6    2.97    0.20
  -4   2  -6    2.77    0.24
   4   2   6    3.17    0.23
  -4   2  -6    3.00    0.25
  -4   2  -6    2.97    0.20
  -5  -2  -6   25.29    0.98
  -5  -2  -6   23.19    1.06
   5  -2   6   24.33    0.98
  -5   2  -6   24.03    0.97
   5   2   6   25.13    0.98
  -5   2  -6   24.08    1.08
  -5   2  -6   23.35    1.05
  -5   2  -6   24.90    1.00
  -6  -2  -6    0.76    0.12
  -6  -2  -6    0.93    0.18
   6  -2   6    0.90    0.18
  -6   2  -6    0.83    0.12
  -6   2  -6    0.84    0.10
   6   2   6    0.88    0.19
   7  -2   6    2.00    0.25
  -7  -2  -6    2.33    0.20
  -7  -2  -6    2.40    0.24
   7   2   6    2.46    0.26
  -8  -2  -6    0.21    0.11
  -8  -2  -6    0.26    0.16
   8  -2   6    0.17    0.21
   8   2   6    0.01    0.21
  10   3  -6    0.49    0.19
   9   3  -6   -0.10    0.16
   8   3  -6    0.04    0.14
   7   3  -6    2.67    0.24
   6   3  -6    1.01    0.14
   6   3  -6    1.14    0.14
   5  -3  -6    0.26    0.05
   5   3  -6    0.11    0.10
   5   3  -6    0.26    0.10
  -4  -3   6   -0.04    0.05
   4  -3  -6    0.04    0.05
  -4  -3   6   -0.03    0.08
  -4  -3   6    0.01    0.05
   4   3  -6   -0.01    0.08
  -3  -3   6   49.12    1.96
  -3  -3   6   56.85    2.21
   3  -3  -6   53.16    1.94
   3   3  -6   52.87    1.97
   3   3  -6   50.60    2.23
  -2  -3   6   15.76    0.68
   2  -3  -6   15.71    0.60
  -2  -3   6   15.97    0.62
   2   3  -6   14.78    0.69
  -1  -3   6    5.33    0.27
  -1  -3   6    5.45    0.27
   1  -3  -6    5.90    0.24
   1   3  -6    5.19    0.28
  -1   3   6    5.43    0.22
   1   3  -6    5.30    0.26
   0  -3   6    3.10    0.18
   0  -3  -6    2.73    0.16
   0  -3   6    2.39    0.16
   0   3  -6    2.25    0.17
   0   3  -6    2.56    0.17
   0   3   6    2.67    0.14
   1  -3   6    2.54    0.17
   1  -3   6    2.35    0.18
  -1  -3  -6    2.30    0.16
  -1  -3  -6    2.53    0.16
  -1   3  -6    2.20    0.16
  -1   3  -6    2.18    0.18
   1   3   6    2.26    0.16
  -2  -3  -6    0.71    0.11
   2  -3   6    0.57    0.11
  -2   3  -6    0.37    0.11
  -2   3  -6    0.46    0.09
   2   3   6    0.49    0.10
  -2   3  -6    0.32    0.11
  -3  -3  -6    4.24    0.25
   3   3   6    4.18    0.25
  -3   3  -6    3.94    0.25
  -3   3  -6    3.81    0.27
  -3   3  -6    3.96    0.23
   4  -3   6   17.89    0.71
  -4  -3  -6   17.61    0.71
  -4   3  -6   16.44    0.79
  -4   3  -6   16.27    0.75
  -4   3  -6   17.01    0.70
   4   3   6   17.26    0.71
  -5  -3  -6    5.63    0.34
   5  -3   6    5.21    0.33
  -5   3  -6    5.44    0.31
   5   3   6    5.71    0.33
  -5   3  -6    5.54    0.29
  -5   3  -6    5.57    0.36
  -5   3  -6    5.31    0.32
   6  -3   6    4.89    0.35
  -6  -3  -6    5.42    0.36
   6   3   6    4.98    0.36
  -7  -3  -6    0.30    0.18
   7  -3   6    0.09    0.18
  -7  -3  -6    0.04    0.10
   7   3   6    0.27    0.19
  -8  -3  -6    1.28    0.15
   8  -3   6    1.71    0.26
   8   3   6    1.59    0.25
   9   4  -6    0.02    0.17
   8   4  -6    0.99    0.17
   7   4  -6    5.11    0.30
   6   4  -6    6.55    0.34
   6   4  -6    6.30    0.33
  -5  -4   6    4.05    0.21
  -5  -4   6    4.02    0.21
  -5  -4   6    4.07    0.24
   5   4  -6    4.21    0.25
  -4  -4   6    0.07    0.10
   4  -4  -6    0.10    0.04
  -4  -4   6    0.03    0.07
   3  -4  -6    0.62    0.06
  -3  -4   6    0.61    0.09
  -3  -4   6    0.56    0.11
   3   4  -6    0.75    0.11
  -2  -4   6    2.32    0.17
   2  -4  -6    2.26    0.13
  -2  -4   6    2.16    0.16
   2   4  -6    2.35    0.17
   2   4  -6    2.12    0.16
   1  -4  -6    0.33    0.07
  -1  -4   6    0.35    0.08
  -1  -4   6    0.37    0.09
   1   4  -6    0.39    0.09
   1   4  -6    0.33    0.08
   0  -4   6    2.84    0.19
   0  -4  -6    2.63    0.17
   0  -4   6    2.62    0.18
   0   4  -6    2.65    0.18
   0   4  -6    2.75    0.19
   0   4   6    2.94    0.15
   1  -4   6    6.63    0.32
  -1  -4  -6    6.20    0.31
   1  -4   6    6.53    0.33
  -1  -4  -6    6.91    0.30
  -1   4  -6    6.30    0.33
  -1   4  -6    6.59    0.31
  -2   4  -6    0.47    0.11
  -2   4  -6    0.59    0.10
   2   4   6    0.48    0.10
  -2   4  -6    0.51    0.12
  -3  -4  -6    0.06    0.12
  -3   4  -6    0.03    0.11
  -3   4  -6    0.06    0.10
   3   4   6    0.28    0.11
  -3   4  -6    0.26    0.09
   4  -4   6    3.17    0.26
  -4  -4  -6    3.49    0.26
  -4   4  -6    3.31    0.24
  -4   4  -6    3.34    0.21
  -4   4  -6    3.04    0.25
   4   4   6    3.10    0.24
  -5  -4  -6    6.06    0.35
   5  -4   6    6.04    0.36
   5   4   6    5.91    0.34
   6  -4   6    2.46    0.25
  -6  -4  -6    3.29    0.27
   6   4   6    3.32    0.26
  -7  -4  -6    0.68    0.20
   7  -4   6    0.23    0.21
   7   4   6    0.44    0.20
  -8  -4  -6    0.11    0.21
   8  -4   6   -0.14    0.21
   8   4   6    0.11    0.21
   9   5  -6    1.75    0.23
   8   5  -6    0.08    0.16
   7   5  -6    1.30    0.17
   7   5  -6    1.14    0.18
  -6  -5   6    4.91    0.29
  -6  -5   6    4.63    0.25
  -6  -5   6    4.59    0.24
   6   5  -6    4.72    0.29
   6   5  -6    5.27    0.30
  -5  -5   6    2.21    0.17
  -5  -5   6    2.30    0.18
   5   5  -6    2.25    0.18
  -4  -5   6   24.08    1.05
  -4  -5   6   24.54    0.96
   3  -5  -6    5.37    0.22
  -3  -5   6    4.82    0.28
  -3  -5   6    5.30    0.28
   3   5  -6    5.39    0.27
   2  -5  -6    1.78    0.11
  -2  -5   6    1.38    0.15
  -2  -5   6    1.44    0.15
   2   5  -6    1.84    0.14
   2   5  -6    1.47    0.14
   1  -5  -6    1.71    0.13
  -1  -5   6    1.34    0.14
  -1  -5   6    1.72    0.15
   1   5  -6    1.91    0.16
   1   5  -6    1.54    0.15
   0  -5   6    5.89    0.31
   0  -5   6    6.42    0.31
   0  -5  -6    6.08    0.28
   0   5  -6    6.35    0.30
   0   5  -6    5.78    0.33
  -1  -5  -6   30.94    1.18
  -1   5  -6   32.63    1.19
  -1   5  -6   29.48    1.34
  -2  -5  -6    2.14    0.19
  -2   5  -6    2.25    0.18
   2   5   6    2.34    0.17
  -2   5  -6    1.95    0.18
  -2   5  -6    2.27    0.18
   3  -5   6    4.28    0.27
  -3  -5  -6    4.47    0.27
   3   5   6    4.47    0.25
  -3   5  -6    3.87    0.27
  -3   5  -6    4.39    0.25
  -3   5  -6    3.99    0.27
  -4  -5  -6    3.73    0.28
   4  -5   6    3.61    0.27
   4   5   6    3.71    0.25
  -4   5  -6    2.96    0.26
   5  -5   6    6.09    0.37
  -5  -5  -6    6.57    0.37
   5   5   6    5.56    0.35
  -6  -5  -6    0.19    0.18
   6  -5   6   -0.06    0.17
   6   5   6    0.16    0.16
  -7  -5  -6    1.21    0.22
   7  -5   6    1.51    0.24
   7   5   6    1.51    0.22
   9   6  -6    0.69    0.20
   9   6  -6    0.54    0.22
   8   6  -6    0.07    0.19
   8   6  -6    0.06    0.17
  -7  -6   6    4.90    0.25
  -7  -6   6    4.56    0.25
   7   6  -6    5.00    0.33
   7   6  -6    5.13    0.33
  -6  -6   6    1.78    0.18
  -6  -6   6    1.58    0.14
  -6  -6   6    1.65    0.16
   6   6  -6    2.02    0.19
  -5  -6   6    0.22    0.13
  -5  -6   6    0.26    0.10
   5   6  -6    0.33    0.13
  -4  -6   6    1.73    0.18
  -4  -6   6    1.89    0.18
   4   6  -6    2.00    0.17
   3  -6  -6    3.73    0.17
  -3  -6   6    3.78    0.26
  -3  -6   6    3.34    0.23
   3   6  -6    3.66    0.23
  -2  -6   6   34.01    1.31
   2  -6  -6   34.60    1.27
   2   6  -6   32.09    1.48
   2   6  -6   35.02    1.29
  -1  -6   6    0.69    0.13
   1  -6  -6    0.80    0.09
   1   6  -6    0.49    0.11
   1   6  -6    0.86    0.11
   0  -6  -6    6.35    0.29
   0  -6   6    5.96    0.32
   0  -6  -6    6.60    0.29
   0   6  -6    6.09    0.35
   0   6  -6    6.74    0.31
  -1  -6  -6    0.35    0.10
  -1  -6  -6    0.30    0.07
  -1   6  -6    0.22    0.09
  -1   6  -6    0.16    0.11
   2  -6   6    5.33    0.31
  -2  -6  -6    5.48    0.30
  -2   6  -6    4.89    0.30
  -2   6  -6    5.23    0.32
  -2   6  -6    5.58    0.30
   2   6   6    5.34    0.27
  -3  -6  -6   10.48    0.48
   3  -6   6   11.00    0.48
  -3   6  -6    8.99    0.47
  -3   6  -6   10.89    0.49
  -3   6  -6   10.55    0.48
   3   6   6   10.06    0.45
   4  -6   6    0.40    0.16
  -4  -6  -6    0.31    0.15
   4   6   6    0.23    0.13
  -5  -6  -6    7.94    0.44
   5  -6   6    8.37    0.45
   5   6   6    7.98    0.41
  -6  -6  -6    1.54    0.23
   6  -6   6    1.42    0.23
   6   6   6    1.60    0.21
   7  -6   6    0.61    0.22
  -7  -6  -6    0.85    0.23
   7   6   6    1.14    0.22
   8   7  -6    1.43    0.22
   8   7  -6    1.06    0.22
  -7  -7   6    1.65    0.15
  -7  -7   6    1.65    0.17
   7   7  -6    2.13    0.22
  -6  -7   6    3.19    0.24
  -6  -7   6    2.75    0.22
  -6  -7   6    2.50    0.24
   6   7  -6    2.97    0.23
  -5  -7   6   16.79    0.72
   5   7  -6   17.32    0.71
  -4  -7   6    0.90    0.16
   4   7  -6    1.06    0.15
   3  -7  -6   48.43    1.79
   3  -7  -6   48.86    1.91
  -3  -7   6   47.66    1.84
   3   7  -6   47.89    1.82
   2  -7  -6    4.20    0.21
   2  -7  -6    4.27    0.26
  -2  -7   6    4.14    0.29
   2   7  -6    4.15    0.24
   2   7  -6    3.81    0.29
   1  -7  -6   39.44    1.49
   1  -7  -6   41.38    1.55
  -1  -7   6   39.61    1.52
   1   7  -6   35.65    1.71
   1   7  -6   41.72    1.50
   0  -7  -6   27.04    1.05
   0  -7   6   27.51    1.08
   0  -7  -6   27.43    1.08
   0   7  -6   25.89    1.21
   0   7  -6   29.42    1.06
  -1  -7  -6   18.36    0.76
   1  -7   6   18.65    0.78
  -1   7  -6   18.41    0.85
  -1   7  -6   20.35    0.77
   2  -7   6   30.02    1.19
  -2  -7  -6   30.24    1.18
  -2   7  -6   30.76    1.18
  -2   7  -6   29.15    1.30
  -2   7  -6   31.40    1.32
  -3  -7  -6   10.86    0.50
   3  -7   6   10.78    0.50
   3   7   6   10.62    0.47
  -4  -7  -6   12.48    0.59
   4  -7   6   12.85    0.59
   4   7   6   12.64    0.55
  -5  -7  -6    1.02    0.20
   5  -7   6    0.60    0.19
   5   7   6    0.83    0.17
  -6  -7  -6    6.26    0.43
   6  -7   6    5.91    0.43
   6   7   6    6.05    0.39
  -7  -7  -6    1.56    0.26
   7  -7   6    1.15    0.25
   7   7   6    1.25    0.23
  -8  -8   6    0.31    0.11
   8   8  -6    0.11    0.20
  -7  -8   6    1.30    0.18
  -7  -8   6    1.51    0.16
   7   8  -6    1.86    0.22
  -6  -8   6    2.95    0.26
   6   8  -6    3.06    0.24
  -5  -8   6    1.43    0.20
   5   8  -6    1.54    0.19
  -4  -8   6   11.72    0.56
   4   8  -6   12.07    0.52
  -3  -8   6    2.44    0.22
   3   8  -6    2.84    0.24
   2  -8  -6   16.23    0.64
  -2  -8   6   16.17    0.70
   2  -8  -6   17.43    0.70
   2   8  -6   15.28    0.77
   2   8  -6   16.33    0.66
   1  -8  -6    0.51    0.10
  -1  -8   6    0.73    0.16
   1  -8  -6    0.83    0.13
   1   8  -6    0.69    0.12
   1   8  -6    0.64    0.14
   0  -8  -6   19.92    0.80
   0  -8   6   20.34    0.84
   0   8  -6   21.26    0.80
   0   8  -6   19.58    0.92
   1  -8   6    5.28    0.34
  -1  -8  -6    5.50    0.31
  -1   8  -6    5.51    0.32
  -1   8  -6    6.05    0.33
  -1   8  -6    5.76    0.32
   2  -8   6    3.54    0.28
  -2  -8  -6    3.64    0.26
   3  -8   6   17.62    0.74
  -3  -8  -6   17.13    0.74
   4  -8   6    3.67    0.30
  -4  -8  -6    3.06    0.26
  -5  -8  -6    1.52    0.23
   5  -8   6    1.89    0.24
   6  -8   6    0.09    0.21
  -6  -8  -6    0.27    0.21
   6   8   6    0.04    0.18
  -7  -9   6    0.02    0.14
   7   9  -6   -0.01    0.18
  -6  -9   6    4.56    0.38
   6   9  -6    4.79    0.34
  -5  -9   6    6.46    0.41
   5   9  -6    6.76    0.38
  -4  -9   6    3.93    0.35
   4   9  -6    4.23    0.30
  -3  -9   6   29.89    1.22
   3   9  -6   31.18    1.19
   2  -9  -6    0.24    0.10
  -2  -9   6    0.52    0.17
   2   9  -6    0.35    0.13
   2   9  -6    0.22    0.14
  -1  -9   6   24.84    1.05
   1  -9  -6   25.41    1.01
   1   9  -6   27.76    1.01
   1   9  -6   25.46    1.16
   0  -9  -6    3.33    0.25
   0  -9   6    3.76    0.32
   0   9  -6    3.45    0.27
   0   9  -6    3.75    0.25
  -1  -9  -6    4.65    0.31
   1  -9   6    4.98    0.33
  -1   9  -6    4.70    0.27
  -1   9  -6    5.41    0.28
  -2  -9  -6    1.03    0.17
   2  -9   6    0.95    0.18
   3  -9   6    2.76    0.25
  -3  -9  -6    3.48    0.30
  -4  -9  -6   10.67    0.53
   4  -9   6   10.40    0.53
   5  -9   6    0.01    0.19
  -5  -9  -6   -0.06    0.20
  -6 -10   6   13.42    0.66
   6  10  -6   14.26    0.63
  -5 -10   6    0.49    0.21
   5  10  -6    0.70    0.18
  -4 -10   6    5.71    0.40
   4  10  -6    5.77    0.36
  -3 -10   6    0.40    0.19
   3  10  -6    0.50    0.14
  -2 -10   6    2.18    0.24
   2 -10  -6    1.84    0.17
   2  10  -6    1.74    0.21
   2  10  -6    2.14    0.18
  -1 -10   6    2.98    0.26
   1 -10  -6    3.07    0.24
   1  10  -6    3.30    0.28
   1  10  -6    3.22    0.25
   0 -10   6   16.67    0.72
   0 -10  -6   16.43    0.69
   0  10  -6   16.06    0.74
  -1 -10  -6   22.40    0.91
   1 -10   6   22.45    0.93
   2 -10   6    7.90    0.46
  -2 -10  -6    8.00    0.44
   3 -10   6    4.60    0.37
  -3 -10  -6    4.64    0.35
  -4 -10  -6    0.36    0.20
   4 -10   6    0.26    0.19
  -5 -11   6    1.21    0.24
   5  11  -6    1.55    0.21
  -4 -11   6   -0.20    0.21
   4  11  -6    0.17    0.16
  -3 -11   6   24.19    1.03
   3  11  -6   25.99    0.97
   3  11  -6   22.63    1.12
  -2 -11   6    6.32    0.43
   2 -11  -6    6.88    0.36
   2  11  -6    6.37    0.41
   1 -11  -6    9.82    0.46
  -1 -11   6    9.36    0.52
   1  11  -6    9.48    0.49
   0 -11   6    2.44    0.26
   0 -11  -6    2.82    0.24
  -1 -11  -6    0.13    0.17
   1 -11   6   -0.31    0.18
   2 -11   6    3.12    0.28
  -2 -11  -6    2.99    0.27
   3 -11   6    0.03    0.19
  -3 -11  -6    0.22    0.20
  -2 -12   6    0.97    0.23
   1 -12  -6    1.44    0.20
  -1 -12   6    1.60    0.25
   0 -12  -6    4.02    0.34
   0 -12   6    3.21    0.30
  -1 -12  -6    5.96    0.40
   1 -12   6    5.50    0.42
  10   0  -7    0.12    0.17
   9   0  -7    0.05    0.14
   8   0  -7   -0.02    0.12
   7   0  -7    0.01    0.11
   6   0  -7   -0.17    0.09
   6   0  -7    0.12    0.09
   5   0  -7   -0.08    0.08
   4   0  -7   -0.02    0.08
   3   0  -7    0.05    0.07
  -3   0   7    0.04    0.05
  -2   0   7   -0.05    0.06
   2   0  -7    0.02    0.08
   1   0  -7    0.06    0.04
  -1   0   7    0.01    0.05
   1   0  -7   -0.12    0.07
   0   0  -7   -0.02    0.04
   0   0   7    0.03    0.08
   0   0   7    0.04    0.06
   1   0   7   -0.02    0.09
   1   0   7    0.01    0.06
  -1   0  -7    0.05    0.05
  -2   0  -7   -0.11    0.09
  -2   0  -7   -0.02    0.06
  -2   0  -7    0.10    0.10
   2   0   7    0.09    0.11
   2   0   7    0.02    0.07
   3   0   7    0.00    0.12
  -3   0  -7   -0.01    0.06
  -3   0  -7    0.03    0.11
  -3   0  -7   -0.01    0.11
   4   0   7   -0.07    0.13
  -4   0  -7   -0.02    0.13
  -4   0  -7   -0.03    0.08
  -5   0  -7    0.02    0.08
  -5   0  -7   -0.02    0.14
   5   0   7   -0.11    0.14
   6   0   7   -0.05    0.17
  -6   0  -7    0.15    0.10
  -6   0  -7    0.09    0.17
  -6   0  -7   -0.06    0.15
   7   0   7    0.12    0.20
  -7   0  -7   -0.08    0.09
  -7   0  -7    0.08    0.14
   8   0   7   -0.32    0.21
  10   1  -7    1.13    0.21
   9  -1  -7    0.63    0.15
   9   1  -7    0.49    0.17
   8  -1  -7    0.47    0.12
   8   1  -7    0.53    0.15
   7  -1  -7    0.23    0.10
   7   1  -7    0.26    0.12
   6  -1  -7    1.27    0.12
   6   1  -7    1.26    0.14
   6   1  -7    1.24    0.13
   5  -1  -7    7.42    0.32
   5   1  -7    7.24    0.33
   4  -1  -7    0.25    0.08
   4   1  -7    0.24    0.09
  -3  -1   7    5.01    0.25
   3  -1  -7    5.71    0.25
   3   1  -7    5.52    0.26
  -2  -1   7    2.89    0.14
   2  -1  -7    2.38    0.16
   2   1  -7    2.62    0.16
  -2   1   7    2.67    0.14
   2   1  -7    2.64    0.17
   1  -1  -7    0.36    0.08
  -1  -1   7    0.36    0.09
  -1  -1   7    0.30    0.07
   1  -1  -7    0.25    0.05
   1   1  -7    0.19    0.06
   1   1  -7    0.23    0.09
   0  -1   7   13.05    0.56
   0  -1   7   13.27    0.52
   0  -1  -7   11.43    0.55
   0  -1  -7   12.91    0.51
   0   1   7   12.66    0.51
   0   1  -7   11.64    0.56
   1  -1   7    0.10    0.07
   1  -1   7    0.11    0.10
  -1  -1  -7    0.10    0.05
   1   1   7    0.22    0.09
   1   1   7    0.13    0.07
  -1   1  -7    0.10    0.10
  -1   1  -7    0.11    0.06
  -2  -1  -7   22.21    1.04
   2  -1   7   24.24    0.94
  -2  -1  -7   24.68    0.94
   2   1   7   25.13    1.05
   2   1   7   22.74    0.94
  -2   1  -7   24.65    0.94
  -2   1  -7   25.73    1.08
  -2   1  -7   22.12    1.03
  -3  -1  -7    2.15    0.18
   3  -1   7    2.60    0.20
  -3  -1  -7    2.41    0.18
  -3   1  -7    1.97    0.20
   3   1   7    2.08    0.18
  -3   1  -7    2.08    0.17
  -3   1  -7    2.33    0.19
   3   1   7    2.42    0.20
  -3   1  -7    2.17    0.20
   4  -1   7    3.06    0.26
  -4  -1  -7    3.67    0.27
   4   1   7    3.82    0.27
  -4   1  -7    3.36    0.22
  -4   1  -7    3.38    0.27
  -4   1  -7    3.52    0.26
  -5  -1  -7    0.53    0.11
  -5  -1  -7    0.65    0.17
   5  -1   7    0.51    0.17
  -5   1  -7    0.69    0.16
  -5   1  -7    0.36    0.16
  -5   1  -7    0.49    0.11
   5   1   7    0.46    0.16
  -6  -1  -7    2.66    0.25
   6  -1   7    2.02    0.24
  -6  -1  -7    2.49    0.21
  -6   1  -7    2.46    0.23
  -6   1  -7    2.49    0.21
  -6   1  -7    2.58    0.24
   6   1   7    2.05    0.24
   7  -1   7    0.15    0.20
  -7  -1  -7    0.17    0.20
  -7  -1  -7    0.14    0.11
  -7   1  -7    0.06    0.10
   7   1   7   -0.01    0.20
  -7   1  -7    0.07    0.13
   8  -1   7    0.02    0.23
  -8  -1  -7    0.13    0.15
   8   1   7    0.24    0.23
   9   2  -7    0.86    0.18
   8   2  -7    5.38    0.33
   7  -2  -7    0.65    0.10
   7   2  -7    0.58    0.13
   7   2  -7    0.48    0.14
   6  -2  -7    6.43    0.29
   6   2  -7    6.54    0.33
   6   2  -7    6.52    0.33
   5  -2  -7    1.57    0.13
   5   2  -7    1.65    0.15
   4  -2  -7   12.78    0.50
   4   2  -7   12.59    0.52
  -3  -2   7   34.56    1.28
   3  -2  -7   34.12    1.27
  -3  -2   7   35.43    1.42
   3   2  -7   32.01    1.45
   3   2  -7   32.99    1.28
  -2  -2   7   25.37    1.06
   2  -2  -7   24.93    0.94
  -2  -2   7   24.48    0.96
   2   2  -7   25.19    0.96
   2   2  -7   24.24    1.07
  -1  -2   7   67.14    2.84
   1  -2  -7   72.58    2.51
  -1  -2   7   68.35    2.52
  -1   2   7   65.95    2.50
   1   2  -7   64.03    2.85
   0  -2   7    3.62    0.21
   0  -2  -7    3.12    0.18
   0  -2  -7    3.44    0.19
   0  -2   7    3.30    0.20
   0   2  -7    3.04    0.20
   0   2  -7    2.97    0.20
   1  -2   7    7.02    0.35
   1  -2   7    7.27    0.33
  -1  -2  -7    6.49    0.33
  -1   2  -7    6.65    0.34
   1   2   7    7.06    0.32
  -1   2  -7    6.87    0.33
   2  -2   7    4.98    0.28
   2  -2   7    5.12    0.28
  -2   2  -7    4.36    0.26
  -2   2  -7    5.08    0.29
  -2   2  -7    4.42    0.31
   2   2   7    4.89    0.27
  -3  -2  -7    2.22    0.18
   3  -2   7    2.18    0.19
  -3   2  -7    1.76    0.18
   3   2   7    2.22    0.18
   3   2   7    2.25    0.20
  -3   2  -7    1.90    0.20
  -3   2  -7    2.22    0.18
  -4  -2  -7    1.61    0.18
   4  -2   7    2.17    0.21
   4   2   7    1.60    0.18
  -4   2  -7    1.74    0.19
  -4   2  -7    1.79    0.20
  -4   2  -7    1.77    0.20
  -4   2  -7    1.75    0.17
   5  -2   7    4.54    0.33
  -5  -2  -7    4.96    0.33
  -5   2  -7    4.18    0.27
  -5   2  -7    4.34    0.33
   5   2   7    4.64    0.33
  -5   2  -7    4.67    0.32
  -6  -2  -7    2.97    0.27
   6  -2   7    2.83    0.27
   6   2   7    3.45    0.28
  -6   2  -7    2.76    0.26
  -6   2  -7    2.63    0.21
  -7  -2  -7    0.05    0.11
  -7  -2  -7   -0.02    0.19
   7  -2   7   -0.03    0.20
   7   2   7   -0.10    0.20
  -8  -2  -7   -0.02    0.11
   8  -2   7   -0.14    0.22
   8   2   7    0.12    0.23
   9   3  -7    0.00    0.17
   8   3  -7    0.11    0.15
   7   3  -7    3.77    0.28
   7   3  -7    3.71    0.28
   6  -3  -7   14.05    0.56
   6   3  -7   15.04    0.61
   5  -3  -7   21.99    0.84
   5   3  -7   22.52    0.87
   4  -3  -7   46.69    1.70
  -4  -3   7   45.91    1.72
  -4  -3   7   45.40    1.92
   4   3  -7   45.20    1.72
   3  -3  -7    6.79    0.30
  -3  -3   7    7.52    0.34
  -3  -3   7    7.53    0.34
   2  -3  -7    0.83    0.08
  -2  -3   7    0.89    0.11
  -2  -3   7    0.86    0.10
   2   3  -7    0.58    0.09
  -1  -3   7    4.32    0.24
   1  -3  -7    4.18    0.21
  -1  -3   7    4.07    0.23
   1   3  -7    3.94    0.22
  -1   3   7    3.98    0.18
   1   3  -7    3.53    0.23
   0  -3   7   14.54    0.65
   0  -3  -7   14.86    0.58
   0  -3   7   14.61    0.60
   0   3  -7   14.56    0.59
   0   3  -7   13.73    0.65
   1  -3   7   17.62    0.79
   1  -3   7   18.24    0.72
  -1  -3  -7   18.27    0.70
   1   3   7   16.86    0.69
  -1   3  -7   17.59    0.71
  -1   3  -7   17.25    0.78
   2  -3   7  122.48    4.36
  -2   3  -7  112.91    4.92
   2   3   7  117.18    4.35
  -2   3  -7  114.08    4.95
  -2   3  -7  120.29    4.36
   3  -3   7   13.00    0.57
  -3  -3  -7   13.81    0.56
  -3   3  -7   12.52    0.60
  -3   3  -7   11.89    0.63
  -3   3  -7   13.87    0.57
   3   3   7   12.89    0.56
   4  -3   7    7.31    0.40
  -4  -3  -7    7.67    0.39
  -4   3  -7    7.11    0.43
  -4   3  -7    7.24    0.38
   4   3   7    7.84    0.38
  -4   3  -7    7.35    0.39
   5  -3   7    2.42    0.24
  -5  -3  -7    2.45    0.23
  -5   3  -7    2.40    0.22
  -5   3  -7    2.11    0.21
   5   3   7    2.05    0.22
  -5   3  -7    2.30    0.20
   6  -3   7   10.51    0.54
  -6  -3  -7   11.46    0.54
  -6   3  -7    9.88    0.47
   6   3   7   11.07    0.53
   7  -3   7    2.43    0.27
  -7  -3  -7    2.33    0.27
   7   3   7    1.90    0.26
   9   4  -7    0.04    0.18
   8   4  -7   10.17    0.51
   8   4  -7   10.54    0.51
   7   4  -7    0.82    0.16
   7   4  -7    0.68    0.16
   6   4  -7    2.17    0.19
  -5  -4   7    1.06    0.13
   5   4  -7    0.96    0.14
  -4  -4   7    4.40    0.25
  -4  -4   7    4.12    0.23
   4  -4  -7    3.99    0.19
   4   4  -7    4.48    0.25
   3  -4  -7   40.41    1.55
  -3  -4   7   43.37    1.59
  -3  -4   7   41.56    1.77
  -2  -4   7    9.77    0.48
   2  -4  -7   10.48    0.41
  -2  -4   7   10.47    0.45
   1  -4  -7  147.80    5.27
  -1  -4   7  144.65    5.29
  -1  -4   7  140.75    5.98
   1   4  -7  147.30    5.28
   1   4  -7  134.60    5.99
   0  -4  -7    3.92    0.22
   0  -4   7    3.51    0.23
   0  -4   7    3.80    0.24
   0   4  -7    3.61    0.24
   0   4  -7    3.78    0.23
   0   4   7    4.24    0.19
  -1  -4  -7    8.03    0.37
   1  -4   7    8.31    0.38
   1   4   7    8.52    0.35
  -1   4  -7    8.02    0.38
  -1   4  -7    7.14    0.40
  -2  -4  -7    6.04    0.31
   2  -4   7    6.13    0.33
  -2   4  -7    5.55    0.32
  -2   4  -7    5.93    0.32
   2   4   7    6.18    0.30
  -2   4  -7    5.82    0.36
   3  -4   7    0.16    0.14
  -3  -4  -7    0.17    0.14
  -3   4  -7    0.17    0.13
   3   4   7    0.20    0.12
  -3   4  -7    0.19    0.10
  -3   4  -7    0.25    0.13
   4  -4   7   11.05    0.51
  -4  -4  -7   10.63    0.50
  -4   4  -7   10.15    0.54
  -4   4  -7   10.38    0.51
  -4   4  -7   10.32    0.50
   4   4   7   10.74    0.49
   5  -4   7   13.85    0.62
  -5  -4  -7   14.14    0.62
  -5   4  -7   12.42    0.60
   5   4   7   13.28    0.61
  -5   4  -7   13.57    0.62
   6  -4   7   10.98    0.60
  -6  -4  -7   12.67    0.60
   6   4   7   12.09    0.58
  -7  -4  -7    7.90    0.48
   7  -4   7    7.58    0.48
   7   4   7    7.06    0.48
   9   5  -7   -0.18    0.20
   9   5  -7    0.23    0.19
   8   5  -7    0.47    0.19
   8   5  -7    0.19    0.17
   7   5  -7    8.63    0.45
   6   5  -7    3.61    0.29
  -5  -5   7   26.69    1.16
  -5  -5   7   27.28    1.06
   5   5  -7   27.15    1.05
  -4  -5   7   21.07    0.82
   4  -5  -7   19.38    0.77
  -4  -5   7   19.88    0.89
   4   5  -7   21.52    0.81
  -3  -5   7    0.45    0.12
  -3  -5   7    0.24    0.09
   3  -5  -7    0.46    0.07
   3   5  -7    0.38    0.11
  -2  -5   7   11.35    0.55
   2  -5  -7   12.18    0.47
  -2  -5   7   11.50    0.51
   2   5  -7   12.63    0.50
   1  -5  -7    0.19    0.08
  -1  -5   7    0.12    0.11
   1   5  -7    0.03    0.09
   1   5  -7    0.15    0.10
   0  -5  -7   39.77    1.45
   0  -5   7   38.79    1.47
   0   5  -7   39.77    1.46
   0   5  -7   35.45    1.66
  -1  -5  -7    0.32    0.10
   1  -5   7   -0.06    0.11
  -1   5  -7   -0.05    0.11
  -1   5  -7    0.11    0.10
   2  -5   7   62.17    2.30
  -2  -5  -7   60.65    2.29
  -2   5  -7   58.41    2.59
  -2   5  -7   61.06    2.61
   2   5   7   61.56    2.28
  -2   5  -7   61.65    2.30
  -3  -5  -7   29.57    1.12
   3  -5   7   28.37    1.13
  -3   5  -7   26.72    1.23
  -3   5  -7   28.85    1.26
   3   5   7   28.47    1.11
  -3   5  -7   28.49    1.13
  -4  -5  -7    3.72    0.29
   4  -5   7    3.32    0.26
  -4   5  -7    3.27    0.21
  -4   5  -7    3.28    0.26
   4   5   7    3.05    0.26
  -4   5  -7    2.92    0.24
   5  -5   7   13.29    0.62
  -5  -5  -7   13.33    0.62
   5   5   7   13.19    0.60
   6  -5   7    2.83    0.29
  -6  -5  -7    3.26    0.29
   6   5   7    2.83    0.26
  -7  -5  -7    0.11    0.21
   7  -5   7   -0.19    0.22
   7   5   7    0.17    0.20
   8   6  -7    1.10    0.21
   7   6  -7    2.27    0.22
  -6  -6   7    1.38    0.13
  -6  -6   7    1.44    0.14
   6   6  -7    1.54    0.18
  -5  -6   7    0.88    0.16
  -5  -6   7    0.78    0.11
   5   6  -7    0.86    0.15
  -4  -6   7    7.78    0.40
  -4  -6   7    7.63    0.40
   4   6  -7    8.41    0.39
   3  -6  -7   15.54    0.60
  -3  -6   7   15.44    0.65
   3   6  -7   15.37    0.63
   2  -6  -7    2.63    0.16
  -2  -6   7    2.26    0.20
   2   6  -7    2.63    0.20
   1  -6  -7   69.90    2.58
  -1  -6   7   70.12    2.61
   1   6  -7   74.38    2.60
   1   6  -7   63.61    2.95
   0  -6  -7   15.66    0.63
   0  -6   7   15.61    0.66
   0   6  -7   16.51    0.64
   0   6  -7   14.46    0.72
   1  -6   7   15.95    0.69
  -1  -6  -7   16.52    0.67
  -1   6  -7   15.37    0.75
  -1   6  -7   17.78    0.69
   2  -6   7   14.50    0.65
  -2  -6  -7   15.97    0.64
  -2   6  -7   15.35    0.72
  -2   6  -7   15.82    0.65
  -2   6  -7   14.61    0.70
  -3  -6  -7   -0.04    0.14
   3  -6   7   -0.01    0.15
  -3   6  -7   -0.01    0.12
   3   6   7    0.22    0.12
  -3   6  -7    0.03    0.14
  -3   6  -7    0.21    0.10
   4  -6   7    0.34    0.17
  -4  -6  -7    0.49    0.17
   4   6   7    0.75    0.15
  -5  -6  -7    3.57    0.30
   5  -6   7    4.10    0.31
   5   6   7    4.46    0.31
  -6  -6  -7    7.37    0.45
   6  -6   7    7.01    0.47
   6   6   7    6.55    0.41
   8   7  -7   -0.12    0.19
  -7  -7   7    9.09    0.44
  -7  -7   7    8.78    0.45
   7   7  -7   10.46    0.49
  -6  -7   7    0.30    0.11
  -6  -7   7    0.35    0.13
  -6  -7   7    0.39    0.17
   6   7  -7    0.68    0.17
  -5  -7   7    0.50    0.17
   5   7  -7    0.54    0.15
  -4  -7   7   21.28    0.88
   4   7  -7   21.54    0.86
   3  -7  -7    1.38    0.11
  -3  -7   7    1.19    0.18
   3   7  -7    1.73    0.17
  -2  -7   7   21.25    0.89
   2  -7  -7   21.22    0.84
   2   7  -7   22.87    0.86
   1  -7  -7    5.37    0.30
   1  -7  -7    5.76    0.28
  -1  -7   7    5.23    0.33
   1   7  -7    6.34    0.30
   1   7  -7    5.34    0.35
   0  -7  -7    3.27    0.23
   0  -7   7    3.26    0.27
   0   7  -7    2.56    0.25
   0   7  -7    3.31    0.24
  -1  -7  -7   14.56    0.60
   1  -7   7   13.48    0.62
  -1   7  -7   15.25    0.61
  -1   7  -7   13.51    0.67
  -2  -7  -7    4.48    0.30
   2  -7   7    4.58    0.32
  -2   7  -7    4.40    0.28
  -2   7  -7    4.82    0.31
  -2   7  -7    4.45    0.31
  -3  -7  -7    6.74    0.39
   3  -7   7    7.16    0.41
  -3   7  -7    7.19    0.35
  -3   7  -7    6.93    0.34
  -4  -7  -7    0.11    0.17
   4  -7   7    0.12    0.18
   5  -7   7   10.53    0.56
  -5  -7  -7   10.49    0.55
   5   7   7   10.14    0.50
   6  -7   7    0.78    0.24
  -6  -7  -7    0.69    0.22
   6   7   7    0.90    0.21
  -7  -8   7    2.70    0.22
  -7  -8   7    2.25    0.21
   7   8  -7    2.39    0.25
  -6  -8   7    0.13    0.18
   6   8  -7    0.42    0.18
  -5  -8   7    3.02    0.27
   5   8  -7    3.71    0.29
  -4  -8   7    9.89    0.52
   4   8  -7   10.63    0.48
  -3  -8   7    0.32    0.17
   3  -8  -7    0.17    0.09
   3   8  -7    0.28    0.14
   2  -8  -7    3.39    0.26
  -2  -8   7    3.43    0.30
   2  -8  -7    3.51    0.22
   2   8  -7    3.57    0.26
   1  -8  -7    0.06    0.11
  -1  -8   7    0.17    0.16
   1   8  -7    0.08    0.12
   1   8  -7    0.13    0.13
   0  -8   7   19.70    0.86
   0  -8  -7   20.94    0.84
   0   8  -7   20.28    0.96
   0   8  -7   22.67    0.84
   1  -8   7    1.54    0.20
  -1  -8  -7    1.71    0.18
  -1   8  -7    2.60    0.24
  -1   8  -7    1.71    0.18
  -1   8  -7    2.09    0.19
   2  -8   7    1.34    0.19
  -2  -8  -7    1.83    0.20
  -2   8  -7    1.77    0.15
  -2   8  -7    1.88    0.17
   3  -8   7    2.36    0.24
  -3  -8  -7    3.41    0.26
   4  -8   7   15.09    0.70
  -4  -8  -7   14.97    0.68
   5  -8   7    1.01    0.23
  -5  -8  -7    1.30    0.23
  -6  -9   7    0.13    0.19
   6   9  -7    0.32    0.18
  -5  -9   7    0.76    0.21
   5   9  -7    0.85    0.18
  -4  -9   7    1.40    0.22
   4   9  -7    1.93    0.20
  -3  -9   7   10.28    0.54
   3   9  -7   10.64    0.48
  -2  -9   7    0.43    0.18
   2  -9  -7    0.13    0.10
   2   9  -7    0.08    0.13
   1  -9  -7    0.03    0.12
  -1  -9   7    0.43    0.18
   1   9  -7    0.00    0.13
   1   9  -7    0.19    0.13
   0  -9  -7   -0.04    0.13
   0  -9   7    0.02    0.17
   0   9  -7    0.00    0.13
   0   9  -7   -0.08    0.14
  -1  -9  -7    0.46    0.16
   1  -9   7    0.46    0.17
  -1   9  -7    0.34    0.12
  -1   9  -7    0.42    0.13
  -2  -9  -7    0.09    0.16
   2  -9   7    0.02    0.17
  -3  -9  -7    7.20    0.42
   3  -9   7    6.86    0.44
  -4  -9  -7    0.37    0.20
   4  -9   7    0.48    0.20
  -5 -10   7   -0.04    0.20
   5  10  -7    0.10    0.18
  -4 -10   7   -0.09    0.20
   4  10  -7    0.08    0.17
  -3 -10   7    2.38    0.27
   3  10  -7    2.66    0.22
  -2 -10   7    0.13    0.19
   2 -10  -7    0.14    0.12
   2  10  -7    0.04    0.14
   2  10  -7    0.18    0.16
  -1 -10   7    0.45    0.20
   1 -10  -7    0.67    0.15
   1  10  -7    0.61    0.15
   1  10  -7    0.34    0.15
   0 -10  -7    1.75    0.20
   0 -10   7    2.38    0.25
   0  10  -7    2.31    0.20
  -1 -10  -7    1.67    0.20
   1 -10   7    1.85    0.23
  -2 -10  -7   -0.13    0.17
   2 -10   7    0.17    0.19
  -3 -10  -7    0.76    0.21
   3 -10   7    0.34    0.20
  -4 -11   7    1.04    0.24
   4  11  -7    1.09    0.19
  -3 -11   7    2.38    0.28
   3  11  -7    2.79    0.23
  -2 -11   7    5.76    0.46
   2 -11  -7    6.41    0.35
   2  11  -7    6.03    0.41
   1 -11  -7    1.25    0.18
  -1 -11   7    1.02    0.23
   1  11  -7    1.29    0.18
   0 -11   7    5.23    0.42
   0 -11  -7    5.60    0.37
   0  11  -7    6.61    0.33
  -1 -11  -7   -0.04    0.18
   1 -11   7    0.01    0.20
  -2 -11  -7    0.76    0.21
   2 -11   7    0.73    0.22
   9   0  -8    2.34    0.21
   8   0  -8    0.33    0.15
   8   0  -8    0.31    0.14
   7   0  -8    8.73    0.41
   7   0  -8    8.70    0.41
   6   0  -8    5.62    0.29
   5   0  -8   28.35    1.08
   4   0  -8    4.43    0.24
   3   0  -8   10.74    0.45
   2   0  -8   61.20    2.28
   1   0  -8    2.31    0.18
  -1   0   8    2.32    0.18
   0   0   8   23.78    0.92
   0   0   8   23.20    1.02
   1   0   8   26.71    1.06
   1   0   8   27.47    1.18
  -2   0  -8    1.48    0.17
   2   0   8    1.58    0.16
   2   0   8    1.28    0.16
  -3   0  -8    4.53    0.30
   3   0   8    3.90    0.29
  -3   0  -8    3.59    0.27
   4   0   8   17.53    0.77
  -4   0  -8   18.70    0.78
   5   0   8   38.52    1.60
  -5   0  -8   42.96    1.60
   6   0   8    1.63    0.25
  -6   0  -8    1.69    0.24
  -6   0  -8    1.29    0.15
  -7   0  -8    2.41    0.22
   7   0   8    3.08    0.30
   9   1  -8    3.92    0.32
   8  -1  -8    0.77    0.14
   8   1  -8    0.63    0.15
   8   1  -8    0.55    0.16
   7  -1  -8    0.87    0.13
   7  -1  -8    1.07    0.13
   7   1  -8    1.02    0.15
   7   1  -8    0.80    0.14
   6  -1  -8    6.59    0.31
   6   1  -8    6.36    0.33
   5  -1  -8   12.88    0.52
   5   1  -8   12.64    0.53
   4  -1  -8   33.92    1.28
   4   1  -8   33.86    1.29
   3  -1  -8    0.54    0.10
   3   1  -8    0.56    0.11
  -2  -1   8   80.11    2.93
  -2  -1   8   79.99    3.28
   2  -1  -8   76.15    2.92
   2   1  -8   78.76    2.93
  -1  -1   8   10.97    0.47
   1  -1  -8   11.21    0.47
  -1  -1   8   10.88    0.50
   0  -1  -8    8.93    0.39
   0  -1   8    8.43    0.38
   0  -1   8    8.39    0.41
   0   1   8    7.98    0.37
   1  -1   8   95.45    3.54
   1  -1   8   92.84    4.00
   1   1   8   93.65    3.53
  -1   1  -8   99.38    3.54
   1   1   8   93.97    3.99
  -2  -1  -8   19.13    0.77
   2  -1   8   18.41    0.77
   2   1   8   17.73    0.76
   2   1   8   18.25    0.83
  -2   1  -8   19.78    0.77
   3  -1   8   28.26    1.10
  -3  -1  -8   29.46    1.10
  -3   1  -8   24.45    1.14
  -3   1  -8   29.43    1.11
   3   1   8   27.36    1.10
  -4  -1  -8    0.40    0.17
   4  -1   8    0.12    0.16
   4   1   8    0.51    0.17
  -4   1  -8    0.21    0.10
  -4   1  -8    0.49    0.17
   5  -1   8    0.28    0.19
  -5  -1  -8    0.37    0.19
  -5   1  -8    0.25    0.11
  -5   1  -8    0.48    0.19
   5   1   8    0.45    0.18
  -6  -1  -8    6.26    0.43
   6  -1   8    5.96    0.43
  -6   1  -8    5.39    0.33
  -6   1  -8    6.19    0.42
   6   1   8    5.82    0.41
   7  -1   8    0.34    0.23
  -7  -1  -8    0.45    0.13
  -7   1  -8    0.45    0.12
  -7   1  -8    0.45    0.16
   7   1   8    0.68    0.24
   9   2  -8    0.72    0.18
   9   2  -8    0.37    0.19
   8   2  -8   -0.03    0.15
   8   2  -8    0.08    0.16
   7  -2  -8    2.03    0.16
   7  -2  -8    2.24    0.16
   7   2  -8    2.56    0.20
   6  -2  -8    2.49    0.18
   6   2  -8    2.48    0.19
   5  -2  -8    7.28    0.32
   5   2  -8    7.36    0.35
   4  -2  -8   13.40    0.53
   4   2  -8   12.94    0.55
  -3  -2   8    2.19    0.18
   3  -2  -8    2.41    0.17
   3   2  -8    1.93    0.16
  -2  -2   8   69.53    2.55
  -2  -2   8   70.29    2.87
   2  -2  -8   65.16    2.54
   1  -2  -8    4.93    0.24
  -1  -2   8    4.27    0.24
  -1  -2   8    4.36    0.25
  -1   2   8    4.24    0.22
   0  -2   8    3.85    0.25
   0  -2  -8    4.06    0.24
   0  -2   8    4.20    0.24
   0   2  -8    4.01    0.25
   0   2   8    3.65    0.22
   1  -2   8    0.41    0.08
   1  -2   8    0.70    0.14
   1   2   8    0.76    0.12
  -1   2  -8    0.40    0.13
  -2  -2  -8    5.05    0.30
   2  -2   8    4.60    0.30
   2   2   8    4.54    0.28
  -2   2  -8    4.66    0.31
   3  -2   8    5.95    0.36
  -3  -2  -8    6.01    0.34
  -3   2  -8    5.40    0.32
  -3   2  -8    6.02    0.35
   3   2   8    7.05    0.35
  -3   2  -8    5.33    0.37
  -4  -2  -8   13.14    0.59
   4  -2   8   13.26    0.60
  -4   2  -8   13.85    0.61
  -4   2  -8   11.68    0.60
   4   2   8   13.29    0.59
  -5  -2  -8   22.76    0.90
   5  -2   8   21.23    0.90
  -5   2  -8   19.99    1.02
  -5   2  -8   22.93    0.90
  -5   2  -8   19.46    0.94
   5   2   8   20.71    0.89
   6  -2   8    0.02    0.20
  -6  -2  -8    0.33    0.20
  -6   2  -8    0.28    0.16
   6   2   8    0.20    0.21
  -6   2  -8   -0.10    0.11
  -7  -2  -8    2.63    0.30
   7  -2   8    2.75    0.31
  -7   2  -8    2.37    0.24
   7   2   8    3.18    0.31
   9   3  -8    0.57    0.20
   9   3  -8    0.54    0.19
   8   3  -8    3.53    0.31
   8   3  -8    3.61    0.31
   7   3  -8    1.97    0.20
   6  -3  -8    6.69    0.31
   6   3  -8    7.19    0.36
   5  -3  -8    2.55    0.17
   5   3  -8    2.52    0.22
  -4  -3   8    0.00    0.10
   4  -3  -8    0.14    0.08
   4   3  -8    0.07    0.11
  -3  -3   8    3.37    0.20
  -3  -3   8    3.76    0.23
   3  -3  -8    3.02    0.19
   3   3  -8    3.92    0.23
  -2  -3   8    6.09    0.31
  -2  -3   8    5.71    0.31
   2  -3  -8    6.25    0.29
  -1  -3   8   15.42    0.64
  -1  -3   8   14.74    0.69
   1  -3  -8   16.02    0.62
   1   3  -8   15.68    0.63
   0  -3  -8    5.50    0.27
   0  -3   8    4.33    0.27
   0  -3   8    4.90    0.28
   0   3  -8    4.75    0.28
   1  -3   8   26.34    1.07
  -1  -3  -8   27.80    1.06
   1   3   8   27.08    1.05
  -1   3  -8   27.70    1.07
   2  -3   8    3.25    0.26
  -2  -3  -8    3.17    0.24
   2   3   8    2.80    0.23
  -2   3  -8    3.25    0.26
  -2   3  -8    2.69    0.21
   3  -3   8    0.40    0.15
  -3  -3  -8    0.23    0.14
   3   3   8    0.27    0.14
  -3   3  -8    0.13    0.09
  -3   3  -8    0.01    0.15
   4  -3   8    0.45    0.17
  -4  -3  -8    0.80    0.18
  -4   3  -8    0.49    0.12
   4   3   8    0.98    0.18
  -4   3  -8    0.60    0.19
  -4   3  -8    0.58    0.17
  -5  -3  -8    0.09    0.19
   5  -3   8    0.05    0.18
  -5   3  -8    0.03    0.15
  -5   3  -8    0.05    0.10
  -5   3  -8    0.11    0.17
   5   3   8    0.10    0.17
   6  -3   8    0.62    0.22
  -6  -3  -8    0.47    0.21
  -6   3  -8    0.40    0.14
   6   3   8    0.32    0.20
  -6   3  -8    0.54    0.11
   7  -3   8    3.41    0.34
  -7  -3  -8    4.23    0.35
   7   3   8    3.99    0.34
   9   4  -8   -0.15    0.19
   9   4  -8    0.11    0.19
   8   4  -8    0.28    0.19
   7   4  -8    0.19    0.17
   6   4  -8    4.05    0.30
   5   4  -8    5.61    0.32
  -4  -4   8    3.17    0.20
   4  -4  -8    3.35    0.19
  -4  -4   8    3.33    0.24
   4   4  -8    3.85    0.24
   3  -4  -8    5.31    0.25
  -3  -4   8    5.49    0.30
  -3  -4   8    5.32    0.29
   3   4  -8    5.76    0.29
  -2  -4   8    0.11    0.12
   2  -4  -8    0.09    0.08
  -2  -4   8   -0.02    0.08
   2   4  -8    0.05    0.10
   1  -4  -8    3.88    0.22
  -1  -4   8    3.44    0.26
   1   4  -8    3.86    0.24
   0  -4   8    0.36    0.13
   0  -4  -8    0.50    0.12
   0   4  -8    0.44    0.13
  -1  -4  -8   -0.05    0.11
   1  -4   8   -0.07    0.13
  -1   4  -8   -0.20    0.13
  -1   4  -8    0.04    0.09
  -2  -4  -8    2.86    0.24
   2  -4   8    3.28    0.28
  -2   4  -8    2.74    0.23
  -2   4  -8    3.39    0.24
   2   4   8    3.13    0.23
  -3  -4  -8    4.31    0.31
   3  -4   8    3.97    0.32
   3   4   8    4.07    0.28
  -3   4  -8    3.81    0.26
  -3   4  -8    4.27    0.32
  -4  -4  -8    3.68    0.30
   4  -4   8    2.70    0.26
  -4   4  -8    2.69    0.26
  -4   4  -8    3.45    0.25
   4   4   8    3.40    0.28
  -4   4  -8    3.00    0.26
  -5  -4  -8    0.20    0.19
   5  -4   8    0.17    0.19
  -5   4  -8   -0.06    0.13
   5   4   8    0.04    0.17
  -5   4  -8    0.14    0.11
  -6  -4  -8    1.38    0.24
   6  -4   8    0.82    0.24
   6   4   8    1.49    0.24
   8   5  -8    0.05    0.18
   7   5  -8    0.12    0.16
   6   5  -8    0.76    0.16
  -5  -5   8    0.96    0.15
  -5  -5   8    1.05    0.11
   5   5  -8    1.19    0.16
   4  -5  -8   10.12    0.42
  -4  -5   8   10.14    0.49
  -4  -5   8   10.67    0.48
   4   5  -8   10.86    0.47
  -3  -5   8    0.04    0.12
  -3  -5   8   -0.02    0.09
   3  -5  -8    0.10    0.08
   3   5  -8    0.18    0.12
  -2  -5   8    4.91    0.31
   2  -5  -8    5.28    0.26
   2   5  -8    5.60    0.29
  -1  -5   8    1.46    0.17
   1  -5  -8    1.45    0.14
   1   5  -8    1.39    0.16
   0  -5   8    2.95    0.23
   0  -5  -8    3.17    0.23
   0   5  -8    3.05    0.25
   1  -5   8    0.62    0.15
  -1  -5  -8    0.61    0.13
  -1   5  -8    0.63    0.15
  -1   5  -8    0.67    0.13
   2  -5   8    0.49    0.17
  -2  -5  -8    0.38    0.14
  -2   5  -8    0.38    0.12
  -2   5  -8    0.32    0.16
  -3  -5  -8    7.95    0.41
   3  -5   8    8.15    0.43
   3   5   8    7.67    0.39
  -3   5  -8    7.17    0.45
  -3   5  -8    7.69    0.43
  -3   5  -8    7.15    0.41
   4  -5   8    3.27    0.28
  -4  -5  -8    3.88    0.29
   4   5   8    3.63    0.29
  -4   5  -8    4.03    0.31
  -4   5  -8    3.60    0.26
   5  -5   8    0.07    0.19
  -5  -5  -8   -0.18    0.19
   5   5   8    0.12    0.16
   6  -5   8    0.15    0.22
  -6  -5  -8    0.66    0.23
   6   5   8    0.44    0.20
   8   6  -8    1.53    0.24
   7   6  -8    1.51    0.21
  -6  -6   8    3.19    0.22
  -6  -6   8    3.11    0.21
   6   6  -8    3.87    0.30
  -5  -6   8    1.26    0.14
  -5  -6   8    1.42    0.18
   5   6  -8    1.67    0.19
  -4  -6   8    0.49    0.11
  -4  -6   8    0.46    0.15
   4   6  -8    0.67    0.15
   3  -6  -8    2.53    0.17
  -3  -6   8    2.45    0.21
   3   6  -8    2.71    0.23
   2  -6  -8    3.97    0.23
  -2  -6   8    4.04    0.28
   2   6  -8    3.81    0.25
  -1  -6   8    8.18    0.42
   1  -6  -8    8.56    0.38
   1   6  -8    7.83    0.40
   0  -6  -8    5.03    0.28
   0  -6   8    4.87    0.32
   0   6  -8    5.22    0.30
   0   6  -8    4.75    0.33
   1  -6   8   12.49    0.56
  -1  -6  -8   12.80    0.54
  -1   6  -8   11.03    0.60
  -1   6  -8   13.10    0.56
  -2  -6  -8    0.89    0.17
   2  -6   8    0.67    0.17
  -2   6  -8    0.97    0.18
  -2   6  -8    0.97    0.17
  -2   6  -8    0.59    0.13
   3  -6   8    0.67    0.19
  -3  -6  -8    0.72    0.17
  -3   6  -8    0.68    0.16
  -3   6  -8    0.60    0.13
  -3   6  -8    0.67    0.18
   4  -6   8    0.34    0.19
  -4  -6  -8    0.42    0.19
  -4   6  -8    0.40    0.13
  -4   6  -8    0.47    0.11
  -5  -6  -8    5.49    0.39
   5  -6   8    4.97    0.40
   5   6   8    4.81    0.35
   6  -6   8    5.59    0.48
  -6  -6  -8    6.67    0.47
   6   6   8    6.61    0.43
   7   7  -8    0.32    0.19
  -6  -7   8    1.77    0.16
  -6  -7   8    1.78    0.18
   6   7  -8    1.87    0.21
  -5  -7   8    0.43    0.12
  -5  -7   8    0.42    0.17
   5   7  -8    0.70    0.17
  -4  -7   8    3.68    0.31
   4   7  -8    4.10    0.30
   3  -7  -8    0.18    0.09
  -3  -7   8    0.04    0.15
   3   7  -8    0.03    0.13
   2  -7  -8    0.16    0.10
  -2  -7   8    0.33    0.15
   2   7  -8    0.38    0.13
  -1  -7   8    7.18    0.39
   1  -7  -8    7.40    0.35
   1   7  -8    7.04    0.36
   0  -7  -8    2.33    0.18
   0  -7   8    1.79    0.20
   0   7  -8    1.38    0.18
   0   7  -8    2.21    0.19
  -1  -7  -8   22.10    0.87
   1  -7   8   21.88    0.89
  -1   7  -8   23.38    0.88
  -1   7  -8   19.09    0.97
  -2  -7  -8    2.91    0.23
   2  -7   8    2.96    0.25
  -2   7  -8    2.89    0.28
  -2   7  -8    3.07    0.25
  -2   7  -8    2.51    0.24
  -3  -7  -8    5.85    0.38
   3  -7   8    5.96    0.39
  -3   7  -8    5.43    0.35
  -3   7  -8    5.28    0.32
  -4  -7  -8    2.46    0.26
   4  -7   8    3.05    0.29
  -5  -7  -8    0.19    0.21
   5  -7   8    0.19    0.22
   6   8  -8    0.57    0.20
  -5  -8   8   11.11    0.57
   5   8  -8   12.49    0.56
  -4  -8   8    1.93    0.23
   4   8  -8    2.15    0.21
  -3  -8   8   10.01    0.54
   3   8  -8   11.60    0.50
   2  -8  -8   14.69    0.61
  -2  -8   8   14.80    0.67
   2   8  -8   15.35    0.63
   1  -8  -8    7.05    0.36
  -1  -8   8    6.87    0.41
   1   8  -8    7.19    0.36
   0  -8   8   12.29    0.58
   0  -8  -8   12.72    0.55
   0   8  -8   11.31    0.62
   0   8  -8   13.62    0.56
  -1  -8  -8    2.97    0.23
   1  -8   8    2.38    0.23
  -1   8  -8    2.66    0.26
  -1   8  -8    3.72    0.28
  -1   8  -8    2.90    0.23
  -2  -8  -8    6.36    0.37
   2  -8   8    5.86    0.39
  -2   8  -8    5.50    0.34
  -2   8  -8    6.04    0.36
  -3  -8  -8    1.08    0.21
   3  -8   8    1.52    0.23
  -4  -8  -8    6.89    0.45
   4  -8   8    6.41    0.45
   6   9  -8    3.67    0.29
  -5  -9   8    0.05    0.20
   5   9  -8    0.14    0.18
  -4  -9   8    2.57    0.27
   4   9  -8    2.68    0.23
  -3  -9   8    5.41    0.40
   3   9  -8    5.09    0.33
  -2  -9   8   11.76    0.59
   2  -9  -8   12.45    0.53
   2   9  -8   12.33    0.54
  -1  -9   8   12.50    0.58
   1  -9  -8   12.00    0.53
   1   9  -8   11.18    0.62
   1   9  -8   12.03    0.53
   0  -9   8    6.35    0.42
   0  -9  -8    7.13    0.38
   0   9  -8    7.28    0.39
   0   9  -8    6.30    0.41
  -1  -9  -8    8.97    0.48
   1  -9   8    9.35    0.50
  -1   9  -8    9.05    0.50
  -1   9  -8   10.59    0.51
   2  -9   8    1.42    0.23
  -2  -9  -8    1.81    0.22
   3  -9   8    0.23    0.20
  -3  -9  -8    0.35    0.20
  -4 -10   8    2.14    0.27
   4  10  -8    2.46    0.22
  -3 -10   8    8.90    0.52
   3  10  -8    8.72    0.44
  -2 -10   8    2.52    0.27
   2 -10  -8    2.31    0.20
   2  10  -8    2.58    0.22
   1 -10  -8    0.13    0.15
  -1 -10   8    0.02    0.20
   1  10  -8    0.03    0.15
   1  10  -8   -0.01    0.15
   0 -10   8    1.05    0.22
   0 -10  -8    1.16    0.19
   0  10  -8    1.05    0.17
   1 -10   8   -0.13    0.19
  -1 -10  -8    0.09    0.18
  -1  10  -8   -0.05    0.12
   2 -10   8    9.56    0.53
  -2 -10  -8    9.36    0.50
   9   0  -9    0.04    0.17
   9   0  -9    0.14    0.17
   8   0  -9    0.05    0.15
   7   0  -9   -0.01    0.12
   6   0  -9   -0.03    0.12
   5   0  -9    0.19    0.12
   4   0  -9    0.09    0.11
   3   0  -9   -0.04    0.10
   2   0  -9   -0.02    0.11
  -1   0   9   -0.02    0.10
   1   0  -9   -0.11    0.12
   0   0   9   -0.09    0.11
   0   0   9    0.05    0.08
   0   0  -9   -0.04    0.12
   1   0   9    0.04    0.09
  -1   0  -9   -0.05    0.13
   1   0   9   -0.04    0.12
  -2   0  -9   -0.15    0.15
   2   0   9    0.00    0.13
  -3   0  -9    0.05    0.17
   3   0   9    0.01    0.15
   4   0   9    0.08    0.17
  -4   0  -9    0.05    0.19
  -5   0  -9    0.09    0.20
   5   0   9   -0.09    0.19
   6   0   9   -0.02    0.22
  -6   0  -9    0.18    0.23
   9   1  -9    0.33    0.18
   9   1  -9    0.21    0.18
   8  -1  -9    1.16    0.17
   8   1  -9    1.21    0.18
   7  -1  -9    0.34    0.12
   7   1  -9    0.12    0.14
   6  -1  -9    0.03    0.11
   6   1  -9    0.31    0.13
   5  -1  -9    4.28    0.25
   5   1  -9    3.93    0.26
   4  -1  -9    0.22    0.11
   4   1  -9    0.25    0.12
   3  -1  -9   19.50    0.78
   3   1  -9   20.48    0.80
  -2  -1   9    1.28    0.14
   2  -1  -9    1.15    0.14
   2   1  -9    1.27    0.15
   1  -1  -9    1.55    0.16
  -1  -1   9    1.11    0.14
  -1  -1   9    1.31    0.12
   1   1  -9    1.32    0.16
   0  -1   9   -0.03    0.12
   0  -1  -9    0.11    0.13
   0  -1   9    0.05    0.09
   0   1   9    0.08    0.11
   0   1  -9    0.25    0.14
   1  -1   9    2.55    0.21
   1  -1   9    2.38    0.20
  -1  -1  -9    2.36    0.20
   1   1   9    2.01    0.18
  -1   1  -9    1.89    0.20
   2  -1   9    4.88    0.31
  -2  -1  -9    4.79    0.32
   2   1   9    4.40    0.28
  -2   1  -9    4.99    0.32
   2   1   9    4.41    0.31
  -3  -1  -9    0.96    0.18
   3  -1   9    0.86    0.19
   3   1   9    0.70    0.17
  -3   1  -9    0.83    0.19
   4  -1   9    1.37    0.22
  -4  -1  -9    1.43    0.22
   4   1   9    1.47    0.21
  -4   1  -9    2.04    0.24
  -5  -1  -9    5.21    0.41
   5  -1   9    4.28    0.38
   5   1   9    4.46    0.38
  -5   1  -9    4.66    0.38
  -6  -1  -9    0.39    0.23
   6  -1   9    0.60    0.23
   6   1   9    0.38    0.23
  -6   1  -9    0.35    0.12
   8   2  -9    1.66    0.21
   7  -2  -9    1.78    0.16
   7   2  -9    2.34    0.20
   6  -2  -9    2.73    0.21
   6   2  -9    2.57    0.20
   5  -2  -9   -0.01    0.10
   5   2  -9    0.04    0.12
   4  -2  -9    0.23    0.10
   4   2  -9    0.26    0.12
   3  -2  -9   10.05    0.46
   3   2  -9   11.71    0.48
  -2  -2   9    7.01    0.34
   2  -2  -9    6.81    0.33
  -2  -2   9    6.39    0.33
   2   2  -9    7.11    0.34
  -1  -2   9   16.34    0.69
   1  -2  -9   17.83    0.68
  -1  -2   9   16.04    0.74
   1   2  -9   16.33    0.68
   0  -2  -9   41.19    1.53
   0  -2   9   37.47    1.71
   0  -2   9   39.56    1.53
   0   2  -9   41.64    1.53
   1  -2   9    5.08    0.32
  -1  -2  -9    5.32    0.32
   1   2   9    4.82    0.29
  -1   2  -9    4.95    0.32
  -2  -2  -9   11.73    0.53
   2  -2   9   11.15    0.54
  -2   2  -9   11.55    0.54
   2   2   9   10.95    0.51
  -3  -2  -9    3.08    0.25
   3  -2   9    2.39    0.23
  -3   2  -9    2.25    0.26
  -3   2  -9    2.80    0.26
   3   2   9    2.20    0.22
  -4  -2  -9    7.26    0.43
   4  -2   9    6.41    0.43
   4   2   9    7.26    0.42
  -4   2  -9    6.87    0.45
  -5  -2  -9    0.59    0.22
   5  -2   9    0.62    0.22
   5   2   9    0.29    0.20
  -5   2  -9    0.60    0.22
  -5   2  -9    0.34    0.12
   6  -2   9    0.44    0.23
  -6  -2  -9    0.41    0.24
   6   2   9    0.73    0.24
  -6   2  -9    0.52    0.13
   8   3  -9    0.35    0.18
   7   3  -9    0.00    0.16
   6  -3  -9    0.04    0.10
   6   3  -9   -0.01    0.14
   5  -3  -9    6.94    0.32
   5   3  -9    6.99    0.36
   4  -3  -9    1.71    0.14
   4   3  -9    1.90    0.18
  -3  -3   9   42.36    1.63
  -3  -3   9   42.54    1.81
   3  -3  -9   41.31    1.61
   3   3  -9   44.89    1.63
  -2  -3   9    0.32    0.09
   2  -3  -9    0.51    0.12
  -2  -3   9    0.53    0.13
   2   3  -9    0.48    0.13
  -1  -3   9   11.89    0.54
  -1  -3   9   11.54    0.57
   1  -3  -9   13.09    0.52
   1   3  -9   12.21    0.52
   0  -3   9    4.24    0.30
   0  -3  -9    5.13    0.29
   0   3  -9    4.90    0.32
  -1  -3  -9    5.35    0.31
   1  -3   9    4.87    0.32
  -1   3  -9    4.64    0.32
   1   3   9    4.81    0.28
  -2  -3  -9    3.76    0.29
   2  -3   9    3.37    0.29
  -2   3  -9    4.12    0.32
   2   3   9    3.98    0.27
   3  -3   9    0.09    0.17
  -3  -3  -9    0.04    0.17
   3   3   9    0.15    0.15
  -3   3  -9    0.19    0.18
  -4  -3  -9   12.12    0.56
   4  -3   9   10.65    0.55
  -4   3  -9    9.15    0.52
  -4   3  -9   11.19    0.55
   4   3   9   11.03    0.53
   5  -3   9    1.81    0.25
  -5  -3  -9    2.29    0.27
  -5   3  -9    1.66    0.17
  -5   3  -9    1.87    0.28
   5   3   9    2.27    0.25
  -6  -3  -9    0.67    0.25
   6  -3   9    0.21    0.23
   6   3   9    0.57    0.23
  -6   3  -9    0.30    0.14
  -6   3  -9    0.43    0.17
   8   4  -9    1.33    0.21
   7   4  -9    4.49    0.34
   6   4  -9   16.31    0.70
   5  -4  -9    3.61    0.21
   5   4  -9    3.84    0.30
  -4  -4   9    5.98    0.30
   4  -4  -9    5.70    0.28
   4   4  -9    6.27    0.34
   3  -4  -9    0.01    0.10
  -3  -4   9    0.11    0.09
  -3  -4   9    0.17    0.13
   3   4  -9    0.12    0.13
  -2  -4   9    1.78    0.18
  -2  -4   9    1.90    0.19
   2  -4  -9    2.33    0.19
   2   4  -9    2.04    0.17
   1  -4  -9    1.43    0.15
  -1  -4   9    1.11    0.17
   1   4  -9    1.29    0.16
   0  -4  -9   38.69    1.49
   0  -4   9   37.83    1.50
   0   4  -9   40.17    1.50
   1  -4   9   22.93    0.94
  -1  -4  -9   23.09    0.93
  -1   4  -9   23.32    0.94
   2  -4   9    5.44    0.35
  -2  -4  -9    5.26    0.34
  -2   4  -9    5.03    0.35
  -3  -4  -9   14.15    0.63
   3  -4   9   13.67    0.63
  -3   4  -9   11.43    0.63
   3   4   9   14.09    0.60
  -3   4  -9   14.65    0.64
  -4  -4  -9   10.92    0.53
   4  -4   9    9.70    0.53
  -4   4  -9    9.21    0.50
  -4   4  -9   10.36    0.54
   4   4   9   10.15    0.51
   5  -4   9    0.66    0.23
  -5  -4  -9    1.08    0.23
   5   4   9    0.55    0.20
  -5   4  -9    0.48    0.13
  -5   4  -9    0.73    0.19
  -6  -4  -9    3.29    0.32
   6  -4   9    2.71    0.31
   6   4   9    2.56    0.29
   8   5  -9    0.67    0.21
   7   5  -9    0.85    0.19
   6   5  -9    1.35    0.20
  -5  -5   9    3.13    0.19
  -5  -5   9    3.15    0.19
   5   5  -9    3.11    0.24
   4  -5  -9    0.73    0.10
  -4  -5   9    0.57    0.11
  -4  -5   9    0.57    0.15
   4   5  -9    0.76    0.16
   3  -5  -9   32.32    1.16
  -3  -5   9   29.33    1.20
  -3  -5   9   28.12    1.32
   3   5  -9   32.14    1.19
   2  -5  -9    7.94    0.36
  -2  -5   9    7.68    0.41
   2   5  -9    7.53    0.39
  -1  -5   9    6.05    0.36
   1  -5  -9    5.96    0.32
   1   5  -9    6.11    0.33
   0  -5   9   17.56    0.78
   0  -5  -9   18.35    0.76
   0   5  -9   19.47    0.78
  -1  -5  -9    1.41    0.18
   1  -5   9    1.27    0.20
  -1   5  -9    1.50    0.19
   2  -5   9    2.30    0.23
  -2  -5  -9    2.26    0.21
  -2   5  -9    1.56    0.18
  -2   5  -9    2.19    0.23
  -3  -5  -9    2.71    0.25
   3  -5   9    2.99    0.27
  -3   5  -9    2.61    0.26
  -3   5  -9    2.84    0.26
  -4  -5  -9    5.24    0.38
   4  -5   9    4.77    0.38
  -4   5  -9    4.40    0.30
  -4   5  -9    4.18    0.36
   5  -5   9    0.35    0.23
  -5  -5  -9    0.68    0.23
   5   5   9    0.49    0.19
  -5   5  -9    0.43    0.15
   7   6  -9    1.07    0.21
   6   6  -9    7.44    0.44
  -5  -6   9    1.18    0.13
   5   6  -9    1.65    0.20
  -4  -6   9    7.94    0.43
  -4  -6   9    8.45    0.44
   4   6  -9    9.84    0.45
  -3  -6   9    0.15    0.15
   3  -6  -9    0.24    0.10
   3   6  -9    0.17    0.14
  -2  -6   9    2.06    0.21
   2  -6  -9    2.24    0.17
   2   6  -9    2.13    0.19
   1  -6  -9    0.56    0.13
  -1  -6   9    0.76    0.17
   1   6  -9    0.44    0.15
   0  -6   9    3.71    0.30
   0  -6  -9    3.37    0.26
   0   6  -9    3.41    0.30
  -1  -6  -9   10.05    0.49
   1  -6   9    9.85    0.52
  -1   6  -9   11.05    0.50
   2  -6   9    0.69    0.20
  -2  -6  -9    0.71    0.18
  -2   6  -9    0.52    0.14
  -2   6  -9    0.35    0.18
  -3  -6  -9   14.57    0.64
   3  -6   9   14.25    0.65
  -3   6  -9   14.22    0.65
  -3   6  -9   11.97    0.64
  -3   6  -9   13.07    0.68
  -4  -6  -9    2.73    0.27
   4  -6   9    2.62    0.28
  -4   6  -9    2.55    0.23
  -4   6  -9    2.16    0.22
  -5  -6  -9    0.89    0.24
   5  -6   9    0.77    0.24
  -6  -7   9    0.17    0.10
  -6  -7   9    0.10    0.12
   6   7  -9    0.07    0.19
  -5  -7   9    1.18    0.15
   5   7  -9    1.56    0.20
  -4  -7   9    0.63    0.18
   4   7  -9    0.85    0.18
  -3  -7   9    3.30    0.27
   3  -7  -9    3.77    0.23
   3   7  -9    3.90    0.31
  -2  -7   9   12.62    0.60
   2  -7  -9   13.55    0.56
   2   7  -9   13.78    0.58
  -1  -7   9    4.58    0.33
   1  -7  -9    4.54    0.28
   1   7  -9    4.22    0.31
   0  -7  -9   19.11    0.79
   0  -7   9   18.88    0.82
   0   7  -9   19.58    0.80
   1  -7   9    1.29    0.21
  -1  -7  -9    1.53    0.19
  -1   7  -9    1.59    0.20
  -1   7  -9    1.20    0.18
  -2  -7  -9    0.11    0.17
   2  -7   9    0.10    0.19
  -2   7  -9   -0.15    0.17
  -2   7  -9    0.19    0.13
   3  -7   9    1.86    0.25
  -3  -7  -9    1.60    0.23
  -3   7  -9    1.36    0.17
  -3   7  -9    1.35    0.20
  -4  -7  -9    0.13    0.21
   4  -7   9    0.12    0.22
  -6  -8   9    0.59    0.13
   6   8  -9    0.69    0.22
   5   8  -9    2.32    0.25
  -4  -8   9    0.73    0.20
   4   8  -9    1.28    0.19
  -3  -8   9    1.14    0.20
   3   8  -9    1.48    0.19
   2  -8  -9    1.66    0.17
  -2  -8   9    1.49    0.21
   2   8  -9    1.82    0.20
   1  -8  -9    1.29    0.17
  -1  -8   9    1.35    0.21
   1   8  -9    1.43    0.18
   0  -8  -9    2.90    0.23
   0  -8   9    2.74    0.26
   0   8  -9    2.60    0.24
  -1  -8  -9    1.51    0.20
   1  -8   9    1.20    0.22
  -1   8  -9    1.12    0.20
  -1   8  -9    0.95    0.17
  -2  -8  -9    0.02    0.18
   2  -8   9   -0.03    0.19
  -2   8  -9    0.07    0.13
  -2   8  -9    0.02    0.14
  -3  -8  -9   12.40    0.59
   3  -8   9   11.80    0.62
  -3   8  -9   11.40    0.56
  -4  -9   9    0.16    0.20
   4   9  -9    0.01    0.17
  -3  -9   9    0.28    0.20
   3   9  -9    0.46    0.17
  -2  -9   9    1.39    0.23
   2  -9  -9    2.05    0.19
   2   9  -9    1.97    0.21
  -1  -9   9    0.34    0.19
   1  -9  -9    0.37    0.15
   1   9  -9    0.48    0.17
   0  -9  -9    0.14    0.16
   0  -9   9   -0.03    0.19
   0   9  -9    0.13    0.17
   0   9  -9    0.19    0.15
   1  -9   9    1.17    0.23
  -1  -9  -9    1.37    0.21
  -1   9  -9    1.27    0.18
  -1   9  -9    1.38    0.19
   2  -9   9    6.11    0.43
  -2  -9  -9    5.86    0.42
  -2   9  -9    5.96    0.36
   2 -10  -9    1.35    0.18
  -2 -10   9    1.47    0.25
   2  10  -9    1.54    0.20
  -1 -10   9    1.17    0.24
   1 -10  -9    1.50    0.20
   1  10  -9    1.26    0.22
   0 -10   9    1.21    0.24
   0 -10  -9    1.43    0.21
   0  10  -9    1.43    0.20
   8   0 -10    1.37    0.19
   7   0 -10    5.10    0.33
   6   0 -10    4.70    0.30
   5   0 -10    0.80    0.15
   4   0 -10    8.26    0.40
   3   0 -10   11.93    0.52
   2   0 -10    0.36    0.14
   1   0 -10   71.54    2.69
   0   0  10    8.74    0.44
   0   0 -10    9.64    0.46
  -1   0 -10   30.14    1.11
   1   0  10   25.27    1.20
   1   0  10   27.52    1.10
   2   0  10    2.81    0.25
  -2   0 -10    4.26    0.33
   3   0  10    0.08    0.17
  -3   0 -10   -0.05    0.19
  -4   0 -10    3.60    0.31
   4   0  10    3.14    0.29
  -5   0 -10    0.82    0.25
   5   0  10    1.20    0.25
   8  -1 -10    0.33    0.15
   8   1 -10    0.25    0.17
   7  -1 -10    3.98    0.28
   7   1 -10    3.87    0.30
   6  -1 -10    0.77    0.14
   6   1 -10    0.77    0.16
   5  -1 -10    1.16    0.15
   5   1 -10    0.98    0.16
   4  -1 -10   22.31    0.90
   4   1 -10   23.12    0.90
   3  -1 -10    3.46    0.26
   3   1 -10    3.83    0.26
   2  -1 -10   14.66    0.62
   2   1 -10   14.82    0.62
   1  -1 -10    0.49    0.15
  -1  -1  10    0.58    0.10
  -1  -1  10    0.42    0.14
   1   1 -10    0.35    0.16
   0  -1  10    2.79    0.22
   0  -1  10    2.55    0.21
   0  -1 -10    2.35    0.22
   0   1 -10    2.28    0.22
   1  -1  10    0.11    0.15
  -1  -1 -10    0.53    0.18
   1   1  10    0.30    0.14
  -1   1 -10    0.33    0.17
  -2  -1 -10    9.20    0.47
   2  -1  10    7.97    0.45
   2   1  10    8.72    0.45
  -2   1 -10    8.99    0.47
  -3  -1 -10   27.72    1.12
   3  -1  10   25.46    1.10
  -3   1 -10   28.71    1.12
   3   1  10   26.31    1.10
   4  -1  10    1.40    0.23
  -4  -1 -10    1.46    0.26
  -4   1 -10    1.89    0.27
   4   1  10    1.50    0.23
   5  -1  10   14.71    0.72
  -5  -1 -10   16.49    0.74
   5   1  10   13.99    0.72
  -5   1 -10   15.03    0.74
   8   2 -10    0.37    0.18
   7  -2 -10    0.53    0.14
   7   2 -10    0.72    0.18
   6  -2 -10    0.22    0.12
   6   2 -10    0.19    0.15
   5  -2 -10    0.08    0.12
   5   2 -10    0.13    0.15
   4  -2 -10    4.94    0.29
   4   2 -10    5.78    0.32
   3  -2 -10    0.38    0.12
   3   2 -10    0.55    0.14
  -2  -2  10    3.51    0.27
  -2  -2  10    3.43    0.21
   2  -2 -10    3.39    0.26
   2   2 -10    3.39    0.27
   1  -2 -10    8.53    0.40
  -1  -2  10    7.82    0.41
  -1  -2  10    7.75    0.41
   1   2 -10    8.78    0.43
   0  -2  10    8.38    0.46
   0  -2  10    9.42    0.46
   0  -2 -10    9.85    0.46
   0   2 -10    9.35    0.47
  -1  -2 -10    2.15    0.22
   1  -2  10    2.22    0.22
  -1   2 -10    2.34    0.23
   1   2  10    1.95    0.20
   2  -2  10    0.51    0.18
  -2  -2 -10    0.70    0.19
  -2   2 -10    0.14    0.18
   2   2  10    0.43    0.16
   3  -2  10    1.46    0.22
  -3  -2 -10    1.27    0.23
   3   2  10    1.20    0.20
  -3   2 -10    0.91    0.23
   4  -2  10    3.13    0.30
  -4  -2 -10    3.88    0.32
  -4   2 -10    3.43    0.32
   4   2  10    3.27    0.29
   5  -2  10   -0.01    0.22
  -5  -2 -10   -0.31    0.23
  -5   2 -10   -0.21    0.23
   5   2  10   -0.20    0.21
   8   3 -10   -0.09    0.19
   7   3 -10    1.15    0.20
   6  -3 -10    4.14    0.26
   6   3 -10    3.89    0.33
   5  -3 -10    2.74    0.23
   5   3 -10    3.03    0.23
   4  -3 -10   16.94    0.71
   4   3 -10   18.87    0.75
   3  -3 -10   -0.14    0.11
  -3  -3  10   -0.02    0.07
   3   3 -10    0.15    0.14
   2  -3 -10    2.98    0.24
  -2  -3  10    2.54    0.21
  -2  -3  10    2.60    0.21
   2   3 -10    2.64    0.22
  -1  -3  10    0.06    0.14
  -1  -3  10    0.01    0.10
   1  -3 -10   -0.01    0.13
   1   3 -10   -0.24    0.15
   0  -3  10    0.22    0.15
   0  -3 -10    0.13    0.15
   0   3 -10   -0.08    0.17
   1  -3  10    0.43    0.17
  -1  -3 -10    0.65    0.18
  -1   3 -10    0.24    0.17
   2  -3  10    6.89    0.42
  -2  -3 -10    7.07    0.41
  -2   3 -10    6.83    0.44
   3  -3  10    4.79    0.38
  -3  -3 -10    5.83    0.39
  -3   3 -10    4.57    0.41
   3   3  10    5.19    0.36
  -4  -3 -10    0.13    0.22
   4  -3  10   -0.33    0.20
   4   3  10   -0.12    0.18
  -4   3 -10   -0.01    0.22
   5  -3  10    1.58    0.27
  -5  -3 -10    1.44    0.27
   5   3  10    1.41    0.25
  -5   3 -10    1.45    0.17
   7   4 -10    0.27    0.19
   6   4 -10    0.61    0.18
   5  -4 -10    0.22    0.11
   5   4 -10    0.21    0.17
   4  -4 -10    0.23    0.11
   4   4 -10    0.23    0.16
  -3  -4  10    1.07    0.13
  -3  -4  10    1.17    0.17
   3  -4 -10    1.32    0.15
   3   4 -10    1.08    0.17
  -2  -4  10    1.01    0.14
  -2  -4  10    1.15    0.18
   2  -4 -10    1.37    0.16
   2   4 -10    1.60    0.19
  -1  -4  10    2.45    0.23
   1  -4 -10    2.91    0.25
   1   4 -10    2.55    0.22
   0  -4  10    0.17    0.16
   0  -4 -10    0.57    0.16
   0   4 -10    0.18    0.18
   1  -4  10    1.46    0.20
  -1  -4 -10    1.79    0.20
  -1   4 -10    1.35    0.21
  -2  -4 -10    4.36    0.34
   2  -4  10    4.02    0.31
  -2   4 -10    4.10    0.35
   3  -4  10   -0.12    0.19
  -3  -4 -10    0.28    0.20
  -3   4 -10    0.05    0.20
  -4  -4 -10   -0.02    0.22
   4  -4  10    0.24    0.21
  -4   4 -10   -0.10    0.22
  -4   4 -10   -0.05    0.12
  -5  -4 -10    4.22    0.36
   7   5 -10    0.34    0.20
   6   5 -10    0.87    0.20
   5   5 -10    0.54    0.19
   4  -5 -10    0.92    0.13
  -4  -5  10    0.62    0.11
   4   5 -10    0.80    0.18
   3  -5 -10    1.69    0.16
  -3  -5  10    1.14    0.15
  -3  -5  10    1.43    0.20
   3   5 -10    1.82    0.19
   2  -5 -10    2.54    0.20
  -2  -5  10    2.37    0.23
   2   5 -10    2.37    0.22
   1  -5 -10    4.15    0.30
  -1  -5  10    3.63    0.31
   1   5 -10    4.31    0.31
   0  -5  10   -0.18    0.17
   0  -5 -10    0.02    0.15
   0   5 -10   -0.09    0.17
  -1  -5 -10    0.14    0.16
   1  -5  10    0.10    0.18
  -1   5 -10   -0.14    0.17
   2  -5  10    0.31    0.19
  -2  -5 -10    0.46    0.19
  -2   5 -10   -0.25    0.19
  -3  -5 -10    2.22    0.26
   3  -5  10    1.76    0.25
  -3   5 -10    1.45    0.18
  -3   5 -10    1.75    0.25
  -4  -5 -10    0.77    0.23
   4  -5  10    1.03    0.24
  -4   5 -10    0.69    0.15
   6   6 -10    6.65    0.43
  -5  -6  10    0.70    0.11
   5   6 -10    0.99    0.21
  -4  -6  10    3.03    0.24
   4   6 -10    3.95    0.31
   3  -6 -10    0.39    0.13
  -3  -6  10    0.20    0.17
   3   6 -10    0.37    0.17
  -2  -6  10   -0.05    0.16
   2  -6 -10    0.32    0.14
   2   6 -10    0.31    0.17
   1  -6 -10    5.35    0.33
  -1  -6  10    4.91    0.36
   1   6 -10    5.39    0.34
   0  -6 -10    3.83    0.30
   0  -6  10    3.60    0.29
   0   6 -10    3.74    0.32
   1  -6  10    5.61    0.40
  -1  -6 -10    6.34    0.39
  -1   6 -10    5.74    0.39
   2  -6  10    0.09    0.20
  -2  -6 -10    0.33    0.19
  -2   6 -10    0.05    0.20
  -3  -6 -10    0.48    0.21
   3  -6  10    0.34    0.21
  -3   6 -10    0.32    0.14
  -5  -7  10    0.31    0.12
   5   7 -10    0.48    0.20
   4   7 -10    3.25    0.27
  -3  -7  10    1.34    0.21
   3  -7 -10    1.63    0.17
   3   7 -10    1.51    0.20
   2  -7 -10    3.65    0.28
  -2  -7  10    3.25    0.28
   2   7 -10    3.67    0.30
   1  -7 -10    3.91    0.30
  -1  -7  10    3.80    0.30
   1   7 -10    3.88    0.31
   0  -7  10   -0.04    0.18
   0  -7 -10   -0.01    0.15
   0   7 -10   -0.04    0.18
  -1  -7 -10    0.15    0.18
   1  -7  10   -0.06    0.20
  -1   7 -10    0.06    0.18
   2  -7  10    0.08    0.21
  -2  -7 -10   -0.09    0.19
  -2   7 -10    0.09    0.14
  -3  -7 -10    2.90    0.29
   3  -7  10    2.30    0.29
  -3   7 -10    2.43    0.25
  -3   7 -10    2.40    0.22
  -4  -8  10    0.68    0.20
   4   8 -10    0.78    0.20
  -3  -8  10    4.26    0.35
   3   8 -10    4.63    0.34
   2  -8 -10    0.04    0.14
  -2  -8  10   -0.02    0.18
   2   8 -10   -0.03    0.17
   1  -8 -10    6.44    0.37
  -1  -8  10    5.27    0.42
   1   8 -10    6.04    0.39
   0  -8 -10    4.37    0.34
   0  -8  10    4.12    0.33
   0   8 -10    4.16    0.35
   1  -8  10    3.39    0.30
  -1  -8 -10    3.48    0.28
  -1   8 -10    3.40    0.32
   2  -8  10    6.31    0.46
  -2  -8 -10    6.29    0.44
   2  -9 -10    1.37    0.19
  -2  -9  10    1.27    0.23
   2   9 -10    1.33    0.20
  -1  -9  10    1.09    0.24
   1  -9 -10    1.23    0.20
   1   9 -10    1.15    0.20
   7   0 -11    0.00    0.16
   6   0 -11    0.08    0.16
   5   0 -11    0.03    0.15
   4   0 -11    0.00    0.14
   3   0 -11   -0.08    0.15
   2   0 -11    0.00    0.16
   1   0 -11   -0.28    0.17
   0   0 -11   -0.11    0.17
  -1   0 -11   -0.08    0.19
   1   0  11    0.27    0.16
   1   0  11   -0.06    0.11
  -2   0 -11   -0.06    0.20
   2   0  11   -0.05    0.18
  -3   0 -11   -0.03    0.22
   3   0  11    0.08    0.20
   4   0  11   -0.28    0.21
  -4   0 -11    0.14    0.25
   7  -1 -11    0.09    0.15
   7   1 -11    0.08    0.17
   6  -1 -11    0.58    0.16
   6   1 -11    0.55    0.17
   5  -1 -11    0.15    0.15
   5   1 -11    0.17    0.16
   4  -1 -11    0.19    0.14
   4   1 -11    0.02    0.15
   3  -1 -11    1.24    0.17
   3   1 -11    1.50    0.19
   2  -1 -11    0.12    0.16
   2   1 -11    0.14    0.16
   1  -1 -11    8.46    0.44
   1   1 -11    8.03    0.46
   0  -1 -11    2.29    0.24
   0  -1  11    1.94    0.21
   0  -1  11    1.69    0.16
   0   1 -11    2.10    0.23
  -1  -1 -11    3.27    0.28
   1  -1  11    2.53    0.25
  -1   1 -11    2.76    0.27
  -2  -1 -11    0.33    0.22
   2  -1  11   -0.04    0.18
  -2   1 -11    0.05    0.21
   2   1  11   -0.09    0.17
   3  -1  11    0.38    0.20
  -3  -1 -11    0.23    0.23
   3   1  11    0.21    0.19
  -3   1 -11    0.20    0.23
  -4  -1 -11    3.92    0.36
   4  -1  11    3.28    0.31
  -4   1 -11    4.39    0.36
   4   1  11    3.42    0.31
   7  -2 -11    0.25    0.15
   7   2 -11    0.33    0.19
   6  -2 -11    0.12    0.14
   6   2 -11    0.12    0.17
   5  -2 -11    8.16    0.42
   5   2 -11    8.89    0.45
   4  -2 -11    0.26    0.14
   4   2 -11    0.44    0.17
   3  -2 -11    1.29    0.17
   3   2 -11    1.28    0.19
   2  -2 -11    0.05    0.16
   2   2 -11   -0.13    0.15
  -1  -2  11    5.47    0.32
  -1  -2  11    5.80    0.36
   1  -2 -11    6.42    0.38
   1   2 -11    5.92    0.38
   0  -2  11    2.52    0.24
   0  -2 -11    2.99    0.26
   0  -2  11    2.42    0.23
   0   2 -11    2.85    0.27
  -1  -2 -11    1.76    0.24
   1  -2  11    1.82    0.22
  -1   2 -11    1.34    0.23
   2  -2  11    4.98    0.39
  -2  -2 -11    6.16    0.42
  -2   2 -11    5.88    0.42
  -3  -2 -11    1.85    0.28
   3  -2  11    1.67    0.25
  -3   2 -11    1.20    0.26
   4  -2  11    1.14    0.25
  -4  -2 -11    1.18    0.28
  -4   2 -11    1.72    0.29
   4   2  11    1.29    0.25
   7   3 -11    0.63    0.20
   6  -3 -11    0.48    0.14
   6   3 -11    0.64    0.19
   5  -3 -11    0.97    0.15
   5   3 -11    1.17    0.19
   4  -3 -11   -0.01    0.13
   4   3 -11    0.17    0.17
   3  -3 -11    6.20    0.36
   3   3 -11    6.43    0.38
   2  -3 -11    7.67    0.39
  -2  -3  11    6.92    0.37
   2   3 -11    7.14    0.40
  -1  -3  11    5.62    0.35
  -1  -3  11    6.28    0.38
   1  -3 -11    6.83    0.39
   1   3 -11    7.00    0.40
   0  -3  11    5.86    0.39
   0  -3 -11    6.41    0.40
   0   3 -11    6.01    0.40
   1  -3  11    4.96    0.39
  -1  -3 -11    6.59    0.40
  -1   3 -11    5.60    0.40
   2  -3  11    3.81    0.31
  -2  -3 -11    4.23    0.33
  -2   3 -11    3.65    0.32
   3  -3  11   -0.24    0.20
  -3  -3 -11   -0.05    0.23
  -3   3 -11   -0.20    0.22
   4  -3  11    1.77    0.27
  -4  -3 -11    1.47    0.29
  -4   3 -11    1.79    0.30
   6   4 -11    0.10    0.20
   5  -4 -11    7.25    0.37
   5   4 -11    7.82    0.43
   4  -4 -11    2.30    0.19
   4   4 -11    2.40    0.23
  -3  -4  11    6.12    0.35
   3  -4 -11    7.17    0.38
   3   4 -11    7.61    0.42
  -2  -4  11    9.50    0.51
  -2  -4  11   10.18    0.50
   2  -4 -11   11.45    0.50
   2   4 -11   10.48    0.51
   1  -4 -11    1.50    0.21
  -1  -4  11    1.33    0.20
   1   4 -11    1.65    0.22
   0  -4  11    2.03    0.24
   0  -4 -11    2.60    0.25
   0   4 -11    2.22    0.25
  -1  -4 -11   -0.11    0.18
   1  -4  11   -0.14    0.18
  -1   4 -11   -0.07    0.19
   2  -4  11    2.20    0.26
  -2  -4 -11    2.78    0.28
  -2   4 -11    2.97    0.29
   3  -4  11    1.35    0.25
  -3  -4 -11    1.35    0.26
  -3   4 -11    1.21    0.26
   6   5 -11    3.13    0.28
   5   5 -11    1.50    0.22
  -4  -5  11    1.45    0.13
   4  -5 -11    1.55    0.17
   4   5 -11    1.71    0.22
   3  -5 -11    0.22    0.14
  -3  -5  11    0.06    0.11
   3   5 -11    0.23    0.18
   2  -5 -11    6.20    0.36
  -2  -5  11    5.57    0.39
   2   5 -11    6.09    0.38
   1  -5 -11    2.88    0.24
  -1  -5  11    2.35    0.25
   1   5 -11    2.34    0.24
   0  -5 -11    2.41    0.24
   0  -5  11    2.29    0.25
   0   5 -11    2.24    0.25
   1  -5  11    8.21    0.50
  -1  -5 -11    8.66    0.49
  -1   5 -11    9.39    0.49
  -2  -5 -11    7.95    0.47
   2  -5  11    6.61    0.47
  -2   5 -11    7.33    0.48
   3  -5  11   -0.12    0.22
  -3  -5 -11    0.10    0.23
  -3   5 -11   -0.06    0.23
   5   6 -11    1.57    0.23
   4  -6 -11    2.49    0.21
  -4  -6  11    1.92    0.18
   4   6 -11    2.83    0.24
   3  -6 -11    1.01    0.17
   3   6 -11    1.01    0.21
   2  -6 -11   11.17    0.52
  -2  -6  11   10.64    0.55
   2   6 -11   11.29    0.54
   1  -6 -11   -0.15    0.16
  -1  -6  11    0.07    0.19
   1   6 -11   -0.08    0.18
   0  -6 -11    0.51    0.18
   0  -6  11    0.23    0.20
   0   6 -11    0.63    0.21
  -1  -6 -11    0.22    0.20
   1  -6  11    0.55    0.22
  -1   6 -11    0.35    0.21
   2  -6  11   -0.10    0.21
  -2  -6 -11    0.01    0.21
  -2   6 -11   -0.36    0.21
   4   7 -11   -0.18    0.19
  -3  -7  11    0.26    0.21
   3  -7 -11    0.34    0.16
   3   7 -11    0.28    0.20
   2  -7 -11   -0.02    0.16
  -2  -7  11    0.14    0.20
   2   7 -11   -0.11    0.18
  -1  -7  11    0.68    0.22
   1  -7 -11    0.77    0.19
   1   7 -11    0.67    0.20
   0  -7 -11    0.43    0.19
   0  -7  11    0.16    0.21
   0   7 -11    0.19    0.20
   1  -7  11    7.08    0.49
  -1  -7 -11    7.79    0.46
  -1   7 -11    7.33    0.45
   6   0 -12    7.33    0.43
   5   0 -12    2.36    0.23
   4   0 -12    7.68    0.43
   3   0 -12    0.09    0.17
   2   0 -12    0.26    0.20
   1   0 -12    1.31    0.23
   0   0 -12   -0.29    0.20
  -1   0 -12   30.07    1.24
  -2   0 -12    2.55    0.31
   3   0  12   22.28    1.05
  -3   0 -12   27.23    1.09
   6  -1 -12    0.47    0.19
   6   1 -12    0.60    0.19
   5  -1 -12   -0.15    0.16
   5   1 -12    0.15    0.18
   4  -1 -12    0.07    0.17
   4   1 -12    0.39    0.19
   3  -1 -12    4.46    0.35
   3   1 -12    4.89    0.36
   2  -1 -12    3.10    0.27
   2   1 -12    3.22    0.27
   1  -1 -12    2.87    0.27
   1   1 -12    3.42    0.29
   0  -1 -12    2.58    0.28
   0   1 -12    2.59    0.27
  -1  -1 -12    0.76    0.24
  -1   1 -12    1.00    0.25
   2  -1  12    1.54    0.24
  -2  -1 -12    1.84    0.29
  -2   1 -12    1.69    0.28
   6  -2 -12    3.67    0.31
   6   2 -12    3.13    0.27
   5  -2 -12   -0.04    0.16
   5   2 -12    0.09    0.19
   4  -2 -12    3.01    0.24
   4   2 -12    4.30    0.35
   3  -2 -12    0.47    0.18
   3   2 -12    0.58    0.19
   2  -2 -12    1.62    0.22
   2   2 -12    1.98    0.24
  -1  -2  12    0.37    0.11
   1  -2 -12    0.64    0.20
   1   2 -12   -0.02    0.22
   0  -2  12    4.94    0.34
   0  -2 -12    6.80    0.44
   0   2 -12    5.81    0.42
   1  -2  12    2.01    0.25
  -1  -2 -12    1.85    0.27
  -1   2 -12    1.59    0.27
  -2  -2 -12    1.04    0.27
   2  -2  12    0.71    0.23
  -2   2 -12    0.89    0.25
   5  -3 -12    0.07    0.16
   5   3 -12    0.10    0.20
   4  -3 -12   -0.19    0.15
   4   3 -12    0.02    0.18
   3  -3 -12    0.80    0.19
   3   3 -12    0.80    0.21
   2  -3 -12    3.12    0.26
  -2  -3  12    2.43    0.20
   2   3 -12    2.97    0.27
   1  -3 -12    0.61    0.21
  -1  -3  12    0.22    0.12
   1   3 -12    0.38    0.22
   0  -3  12    5.03    0.38
   0  -3 -12    6.16    0.43
   0   3 -12    5.26    0.43
  -1  -3 -12    1.24    0.25
   1  -3  12    0.95    0.23
  -1   3 -12    0.71    0.24
  -2  -3 -12    0.33    0.24
   2  -3  12    0.22    0.22
  -2   3 -12    0.01    0.24
   5  -4 -12    0.33    0.15
   5   4 -12    0.46    0.21
   4  -4 -12    0.10    0.16
   4   4 -12    0.03    0.19
   3  -4 -12    1.79    0.21
   3   4 -12    1.90    0.24
  -2  -4  12    0.16    0.12
   2  -4 -12    0.23    0.18
   2   4 -12   -0.12    0.20
   1  -4 -12    0.08    0.20
   1   4 -12   -0.28    0.20
   0  -4 -12    2.68    0.28
   0  -4  12    1.81    0.25
   0   4 -12    2.50    0.28
  -1  -4 -12    0.14    0.22
   1  -4  12   -0.01    0.21
  -1   4 -12   -0.11    0.22
   4  -5 -12    0.18    0.16
   4   5 -12    0.07    0.19
  -3  -5  12    0.08    0.11
   3  -5 -12    0.15    0.17
   3   5 -12    0.18    0.20
   2  -5 -12    1.23    0.21
   2   5 -12    1.03    0.22
  -1  -5  12    2.79    0.27
   1  -5 -12    3.53    0.29
   1   5 -12    3.13    0.29
   0  -5 -12    0.35    0.21
   0  -5  12    0.10    0.20
   0   5 -12    0.04    0.22
   4   0 -13   -0.11    0.18
   3   0 -13   -0.13    0.20
   2   0 -13   -0.17    0.22
   1   0 -13   -0.32    0.22
   0   0 -13   -0.09    0.24
   4  -1 -13    0.20    0.18
   4   1 -13    0.06    0.19
   3  -1 -13   -0.04    0.20
   3   1 -13    0.28    0.22
   2  -1 -13   -0.03    0.21
   2   1 -13   -0.16    0.22
   1  -1 -13   -0.05    0.22
   1   1 -13   -0.03    0.23
   0  -1 -13    0.22    0.25
   0   1 -13   -0.20    0.25
   3  -2 -13    1.79    0.25
   3   2 -13    2.75    0.27
   2  -2 -13    2.36    0.27
   2   2 -13    2.26    0.28
   1  -2 -13    1.41    0.27
   1   2 -13    1.39    0.27
   0  -2 -13    0.29    0.25
   0  -2  13    0.15    0.12
   0   2 -13    0.27    0.25
   2  -3 -13    0.54    0.22
   2   3 -13    0.16    0.24
   0   0   0    0.00    0.00
;
_shelx_hkl_checksum     75512
_shelx_res_file
;
    shelx.res created by SHELXL-2014/7
TITL  Br
CELL  0.71073   8.9821  11.3871  11.0550   90.000   99.604   90.000
ZERR     4.00   0.0004   0.0005   0.0005    0.000    0.003    0.000
LATT  1
SYMM  - X, 1/2 + Y, 1/2 - Z
SFAC  C    H    S    BR
UNIT  40 44 8 4
MERG   2
FMAP  2
PLAN  -1
SIZE  0.160   0.282   0.329
ACTA
HTAB
BOND   $H
CONF
L.S.   12
TEMP   23.00
WGHT    0.038400    0.652200
FVAR       0.17024
BR1   4    0.715768    1.193624    1.067875    11.00000    0.08833    0.04150 =
         0.07304   -0.00728    0.01259    0.00622
S1    3    0.603077    0.708797    0.760972    11.00000    0.06311    0.05536 =
         0.04344    0.00052   -0.01323   -0.00646
S2    3    0.868330    0.657382    0.960614    11.00000    0.04057    0.04345 =
         0.05794    0.00171   -0.00470    0.00022
C1    1    0.711483    0.754295    0.906306    11.00000    0.03929    0.03808 =
         0.03433   -0.00263    0.00528   -0.00002
AFIX  13
H1    2    0.643918    0.754174    0.967353    11.00000   -1.20000
AFIX   0
C2    1    0.542627    0.566992    0.806755    11.00000    0.06240    0.05903 =
         0.06689   -0.00666   -0.01446   -0.01882
AFIX  23
H2A   2    0.479865    0.578359    0.869196    11.00000   -1.20000
H2B   2    0.480522    0.530572    0.736561    11.00000   -1.20000
AFIX   0
C3    1    0.668892    0.483916    0.856007    11.00000    0.07548    0.04154 =
         0.07278   -0.00999   -0.00161   -0.01066
AFIX  23
H3A   2    0.626194    0.407616    0.868983    11.00000   -1.20000
H3B   2    0.734157    0.474578    0.795049    11.00000   -1.20000
AFIX   0
C4    1    0.763055    0.524747    0.975186    11.00000    0.06114    0.04094 =
         0.06816    0.00772   -0.00623   -0.00393
AFIX  23
H4A   2    0.833146    0.462807    1.006495    11.00000   -1.20000
C4B   2    0.696919    0.537809    1.034856    11.00000   -1.20000
AFIX   0
C5    1    0.767685    0.877761    0.895992    11.00000    0.03530    0.04192 =
         0.03386    0.00368   -0.00024   -0.00190
C6    1    0.726493    0.963830    0.972297    11.00000    0.03899    0.04020 =
         0.03478    0.00284    0.00428   -0.00059
AFIX  43
H6    2    0.666068    0.945005    1.030119    11.00000   -1.20000
AFIX   0
C7    1    0.775446    1.077805    0.962275    11.00000    0.04489    0.03947 =
         0.04124    0.00143   -0.00412   -0.00154
C8    1    0.866517    1.108093    0.878812    11.00000    0.05594    0.04793 =
         0.05069    0.00997   -0.00075   -0.01573
AFIX  43
H8    2    0.899374    1.185060    0.873320    11.00000   -1.20000
AFIX   0
C9    1    0.907806    1.022362    0.803890    11.00000    0.05542    0.07185 =
         0.04760    0.00978    0.01531   -0.01665
AFIX  43
H9    2    0.969150    1.041740    0.746909    11.00000   -1.20000
AFIX   0
C10   1    0.859838    0.907415    0.811501    11.00000    0.05018    0.05915 =
         0.04138   -0.00152    0.01300   -0.00464
AFIX  43
H10   2    0.889233    0.850257    0.760202    11.00000   -1.20000
AFIX   0
HKLF 4  1.0  1.00  0.00  0.00  0.00  1.00  0.00  0.00  0.00  1.00
REM   Br
REM R1 =  0.0305 for    1820 Fo > 4sig(Fo)  and  0.0358 for all    2060 data
REM    118 parameters refined using      0 restraints
END
WGHT      0.0372      0.6771
REM Instructions for potential hydrogen bonds
EQIV $1 -x+2, -y+1, -z+2
HTAB C4 S2_$1
REM Highest difference peak  0.542,  deepest hole -0.647,  1-sigma level  0.073
Q1    1   0.7370  1.1986  0.9968  11.00000  0.05    0.54
;
_shelx_res_checksum     10229
data_New_Global_Publ_Block
_journal_date_recd_electronic     2015-02-04
_journal_date_accepted     2015-02-10
_journal_name_full     'Acta Crystallographica, Section E'
_journal_year     2015
_journal_volume     71
_journal_issue      3
_journal_page_first     o179
_journal_page_last     o180
_journal_paper_category     HO
_journal_paper_doi     10.1107/S2056989015002832
_journal_coeditor_code     HG5429
_publ_contact_author_name     'Julio Zukerman-Schpector'
_publ_contact_author_address
;
Departmento de Qu\'imica
Universidade Federal de S\~ao Carlos,
13565-905 S\~ao Carlos
SP
Brazil
;
_publ_contact_author_email     'julio@power.ufscar.br'
_publ_contact_author_fax     '551633518350'
_publ_contact_author_phone     '551633518208'
_publ_section_title
;
Crystal structure of 2-(3-bromophenyl)-1,3-dithiane
;
loop_
    _publ_author_name
    _publ_author_footnote
    _publ_author_address
    'Zukerman-Schpector, Julio' .
;
Departmento de Qu\'imica
Universidade Federal de S\~ao Carlos,
13565-905 S\~ao Carlos
SP
Brazil
;
    'Caracelli, Ignez' .
;
Departmento de F\'isica
Universidade Federal de S\~ao Carlos,
13565-905 S\~ao Carlos
SP
Brazil
;
    'Stefani, H\'elio A.' .
;
Departamento de Farm\'acia,
Faculdade de Ci\^encias Farmac\^euticas,
Universidade de S\~ao Paulo,
05508-900 S\~ao Paulo-SP
Brazil
;
    'Gozhina, Olga' .
;
Departamento de Farm\'acia,
Faculdade de Ci\^encias Farmac\^euticas,
Universidade de S\~ao Paulo,
05508-900 S\~ao Paulo-SP
Brazil
;
    'Tiekink, Edward R. T.' .
;
Department of Chemistry, University of Malaya,
50603 Kuala Lumpur, Malaysia
;
_publ_section_synopsis     .
