# Supplementary material for: Crystal structure of 2-(3-bromo­phen­yl)-1,3-di­thiane
Source: Acta Crystallogr E Crystallogr Commun. 2015 Feb 13;71(Pt 3):o179–80. doi: 10.1107/S2056989015002832 (PMC4350742; doi:10.1107/S2056989015002832)
Supplement: Supplementary file 2 [file e-71-0o179-Isup2.hkl]

#
# h,k,l, Fc-squared, Fo-squared, sigma(Fo-squared), status flag
#
data_I
_shelx_title '  Br'
_shelx_refln_list_code          4
_shelx_F_calc_maximum      209.32
_exptl_crystal_F_000       552.00
_reflns_d_resolution_high  0.8286

loop_
 _space_group_symop_operation_xyz
 'x, y, z'
 '-x, y+1/2, -z+1/2'
 '-x, -y, -z'
 'x, -y-1/2, z-1/2'

_cell_length_a     8.9821
_cell_length_b    11.3871
_cell_length_c    11.0550
_cell_angle_alpha  90.000
_cell_angle_beta   99.604
_cell_angle_gamma  90.000

_shelx_F_squared_multiplier     1.000

loop_
 _refln_index_h
 _refln_index_k
 _refln_index_l
 _refln_F_squared_calc
 _refln_F_squared_meas
 _refln_F_squared_sigma
 _refln_observed_status
   1   0   0        627.43        566.78        11.52 o
   2   0   0      30843.72      24562.20       390.20 o
   3   0   0        349.66        325.98         5.93 o
   4   0   0         14.19         21.29         2.93 o
   5   0   0       3835.29       3935.66       102.59 o
   6   0   0        998.13       1071.77        32.43 o
   7   0   0       2665.23       2797.56       104.20 o
   8   0   0        636.61        569.12        16.94 o
   9   0   0         56.90         62.11         6.56 o
  10   0   0          6.34         11.04         6.21 o
   1   1   0        282.19        269.35         4.85 o
   2   1   0        498.90        518.47         6.83 o
   3   1   0      12112.56      11722.85       143.34 o
   4   1   0       4604.25       4597.76        67.36 o
   5   1   0       1456.44       1531.51        29.37 o
   6   1   0        500.34        517.09        10.38 o
   7   1   0        374.50        392.79         9.82 o
   8   1   0          3.96          4.66         2.93 o
   9   1   0        112.41        101.48         5.94 o
  10   1   0        101.91        115.21         8.45 o
   0   2   0       3523.15       3510.23        76.37 o
   1   2   0       2006.67       1987.97        31.06 o
   2   2   0       2129.39       2263.68        38.46 o
   3   2   0       2608.09       2698.98        43.41 o
   4   2   0         58.29         57.41         1.52 o
   5   2   0        255.49        268.26         4.87 o
   6   2   0        136.66        135.36         2.75 o
   7   2   0       1182.33       1210.74        27.07 o
   8   2   0         17.59         16.69         3.29 o
   9   2   0        320.73        318.96        11.10 o
  10   2   0         80.99         93.71         6.19 o
   1   3   0        997.82        944.13        26.64 o
   2   3   0        219.27        264.25         5.45 o
   3   3   0       2825.35       2917.72        39.96 o
   4   3   0        386.49        353.86         6.21 o
   5   3   0        344.26        365.25         6.50 o
   6   3   0        921.64        928.08        16.78 o
   7   3   0         39.92         45.36         1.97 o
   8   3   0          6.43          6.77         3.14 o
   9   3   0         75.27         80.63         5.35 o
  10   3   0          3.62          6.31         4.22 o
   0   4   0        817.28        793.63        22.60 o
   1   4   0       3013.59       2995.35        40.32 o
   2   4   0        354.13        349.37         5.99 o
   3   4   0       4107.25       4362.00        68.07 o
   4   4   0        679.95        695.35        11.45 o
   5   4   0          0.11          0.48         0.99 o
   6   4   0        279.45        303.46         6.30 o
   7   4   0         11.58         10.24         1.53 o
   8   4   0        172.04        176.88         4.87 o
   9   4   0        148.46        178.63        10.18 o
  10   4   0         74.42         86.50        12.08 o
   1   5   0         91.66        106.31         1.79 o
   2   5   0       4088.95       4243.21        84.54 o
   3   5   0        751.29        791.75        14.20 o
   4   5   0        171.03        188.09         3.56 o
   5   5   0        639.96        627.04         9.92 o
   6   5   0          0.64          0.11         1.34 o
   7   5   0         73.87         72.58         2.76 o
   8   5   0        114.00        108.61         4.62 o
   9   5   0        105.70        123.71        15.53 o
   0   6   0       2604.70       2585.87        55.94 o
   1   6   0        182.05        221.88         4.17 o
   2   6   0       1021.01       1046.49        14.64 o
   3   6   0        259.67        287.16         4.92 o
   4   6   0         85.19         73.94         3.03 o
   5   6   0        811.64        820.27        14.93 o
   6   6   0          1.13          1.21         1.71 o
   7   6   0        214.27        196.18         6.13 o
   8   6   0         37.05         35.95         2.43 o
   9   6   0          1.11          0.49         2.42 o
   1   7   0       1549.66       1534.81        26.72 o
   2   7   0        922.55        869.75        13.31 o
   3   7   0       1639.29       1680.21        27.13 o
   4   7   0       1407.04       1317.45        25.76 o
   5   7   0        305.27        309.24         8.07 o
   6   7   0        217.11        180.92         5.88 o
   7   7   0         75.88         70.12         8.07 o
   8   7   0         20.44         19.30         3.14 o
   9   7   0        102.94        102.70         6.21 o
   0   8   0       3128.61       3348.83       173.45 o
   1   8   0        534.65        476.25        10.03 o
   2   8   0       1029.64       1040.51        16.88 o
   3   8   0        571.16        523.79         9.68 o
   4   8   0        299.59        323.02         7.41 o
   5   8   0        271.98        281.55         7.77 o
   6   8   0         54.77         57.56         3.45 o
   7   8   0        225.89        217.24         9.62 o
   8   8   0          0.94          2.76         4.39 o
   1   9   0       3721.54       3483.85        66.04 o
   2   9   0          7.99          9.47         1.53 o
   3   9   0       2862.75       2766.89        47.40 o
   4   9   0        719.27        684.51        13.45 o
   5   9   0        373.50        382.21         9.79 o
   6   9   0        654.34        647.11        23.29 o
   7   9   0         24.70         28.97         8.97 o
   8   9   0         81.44         81.41         6.22 o
   0  10   0       1322.49       1313.21        50.38 o
   1  10   0        392.74        353.79        10.20 o
   2  10   0        656.38        694.27        16.45 o
   3  10   0        657.35        595.15        12.47 o
   4  10   0        187.38        229.42         7.62 o
   5  10   0         12.92          9.88         2.16 o
   6  10   0         70.33         84.44         4.73 o
   7  10   0          3.96          4.05         4.51 o
   1  11   0        718.07        712.15        20.62 o
   2  11   0        113.81        106.97         6.10 o
   3  11   0         58.85         67.68         4.89 o
   4  11   0        340.38        350.32         9.92 o
   5  11   0         30.57         28.04         3.92 o
   6  11   0        773.25        783.60        19.84 o
   0  12   0        126.55        140.43        11.04 o
   1  12   0        163.23        162.71         8.15 o
   2  12   0         93.01        103.43         7.42 o
   3  12   0        151.78        164.82         8.97 o
   4  12   0         97.08        101.28         6.13 o
   5  12   0         23.14         15.64         4.28 o
   1  13   0          1.94          5.64         4.51 o
   2  13   0         75.17         72.39         5.94 o
   3  13   0        104.02        110.51         6.92 o
 -10   1   1         26.28         24.48         4.51 o
  -9   1   1         30.06         34.90         3.88 o
  -8   1   1         70.45         72.08         4.26 o
  -7   1   1          7.36          8.57         2.42 o
  -6   1   1        136.73        141.58         4.17 o
  -5   1   1        215.22        222.67         5.44 o
  -4   1   1       1148.05       1231.16        20.93 o
  -3   1   1       1016.11       1037.30        14.43 o
  -2   1   1        597.27        608.44         9.85 o
  -1   1   1         23.34         33.85         1.22 o
   0   1   1       1522.00       1517.10        39.76 o
   1   1   1        101.53        103.70         1.15 o
   2   1   1      14999.43      13898.73       157.85 o
   3   1   1        268.77        284.59         3.78 o
   4   1   1       1248.46       1352.96        19.02 o
   5   1   1         56.02         57.06         1.54 o
   6   1   1        255.83        259.86         5.42 o
   7   1   1         53.05         54.36         2.63 o
   8   1   1          0.02         -0.60         2.45 o
   9   1   1         49.92         46.62         4.64 o
  10   1   1          3.89          3.53         4.83 o
 -10   2   1         14.64         25.57         4.31 o
  -9   2   1         25.18         25.72         3.73 o
  -8   2   1         66.23         62.89         4.02 o
  -7   2   1         24.70         25.22         2.32 o
  -6   2   1       1572.99       1553.35        34.80 o
  -5   2   1        587.85        613.84        12.66 o
  -4   2   1       2688.39       2754.62        44.04 o
  -3   2   1        146.07        129.04         2.74 o
  -2   2   1        873.44        895.03        21.02 o
  -1   2   1      14398.70      12500.67       332.38 o
   0   2   1         84.89         92.80         1.52 o
   1   2   1       7615.32       7275.71        91.40 o
   2   2   1       6798.44       6771.03        89.30 o
   3   2   1        912.09        931.15        16.48 o
   4   2   1        155.34        180.44         2.98 o
   5   2   1         90.60         79.88         1.91 o
   6   2   1       1825.30       1858.90        29.75 o
   7   2   1        117.94        103.81         3.88 o
   8   2   1        282.48        281.55         9.99 o
   9   2   1         64.97         60.32         5.00 o
  10   2   1         52.93         47.70         5.35 o
 -10   3   1         70.19         57.39         5.05 o
  -9   3   1         12.08          9.34         3.56 o
  -8   3   1        742.62        731.62        20.61 o
  -7   3   1        263.92        263.11         7.01 o
  -6   3   1          3.76          4.44         1.01 o
  -5   3   1        580.65        561.34         8.76 o
  -4   3   1       2787.96       2854.79        51.08 o
  -3   3   1       2405.00       2499.01        80.22 o
  -2   3   1       3797.66       4028.26       118.82 o
  -1   3   1       8817.38       8392.24       165.82 o
   0   3   1       4930.29       4842.59        75.40 o
   1   3   1          5.03          5.17         0.44 o
   2   3   1      10641.22      10261.06       165.63 o
   3   3   1       5204.65       5184.96        71.36 o
   4   3   1       5614.85       5780.36        84.96 o
   5   3   1        146.11        156.61         3.41 o
   6   3   1        317.57        322.21         6.56 o
   7   3   1        186.47        181.97         4.43 o
   8   3   1          0.19         -1.99         3.14 o
   9   3   1        111.27        121.44         6.95 o
  10   3   1          0.05          4.90         4.62 o
 -10   4   1         13.69         21.05         7.25 o
  -9   4   1         36.08         33.46         3.89 o
  -8   4   1        287.39        276.77         9.43 o
  -7   4   1          3.14          6.15         1.35 o
  -6   4   1       2353.48       2372.55        41.78 o
  -5   4   1       1215.24       1144.37        18.87 o
  -4   4   1       8825.97       8916.78       143.02 o
  -3   4   1        953.39       1072.64        21.40 o
  -2   4   1       1799.90       1749.20        52.29 o
  -1   4   1      12051.87      11909.06       215.49 o
   0   4   1        188.52        183.29         2.62 o
   1   4   1       9119.03       8888.25       120.45 o
   2   4   1         47.54         34.37         1.44 o
   3   4   1       1430.31       1362.08        20.39 o
   4   4   1          5.81          5.05         0.92 o
   5   4   1        955.57        950.29        14.60 o
   6   4   1       2274.95       2243.89        35.86 o
   7   4   1         71.80         65.07         2.70 o
   8   4   1        992.23        961.33        19.82 o
   9   4   1          0.52          4.05         3.98 o
  10   4   1          1.13          2.26         4.47 o
 -10   5   1         13.13          6.21         6.90 o
  -9   5   1        252.57        235.66        14.15 o
  -8   5   1        571.31        586.15        14.80 o
  -7   5   1       1148.28       1116.90        20.06 o
  -6   5   1          7.30         10.80         1.40 o
  -5   5   1       1235.88       1209.38        19.78 o
  -4   5   1       1298.59       1403.27        28.17 o
  -3   5   1       3136.58       3293.71        57.41 o
  -2   5   1        120.89        105.94         1.90 o
  -1   5   1      10634.97      10918.46       159.50 o
   0   5   1       1714.85       1546.97        22.30 o
   1   5   1       2105.98       2207.54        30.00 o
   2   5   1       5422.46       5156.26        75.51 o
   3   5   1       1981.68       1974.79        34.46 o
   4   5   1       1413.91       1428.53        21.51 o
   5   5   1       1673.00       1691.76        25.43 o
   6   5   1        104.86        109.49         3.48 o
   7   5   1         34.75         41.69         2.31 o
   8   5   1         30.31         28.14         2.29 o
   9   5   1        172.41        184.29         8.27 o
  -9   6   1         30.94         30.62         2.59 o
  -8   6   1          2.38          3.77         2.09 o
  -7   6   1         33.39         30.22         2.43 o
  -6   6   1         31.51         27.71         2.19 o
  -5   6   1          0.82         -0.92         1.12 o
  -4   6   1       1953.74       1904.10        33.31 o
  -3   6   1       1284.95       1373.86        20.20 o
  -2   6   1       3916.41       3740.75        65.09 o
  -1   6   1       4717.23       4857.60        71.19 o
   0   6   1         98.65        137.52         2.98 o
   1   6   1       1315.74       1321.05        22.51 o
   2   6   1         47.30         55.07         1.95 o
   3   6   1       2790.70       2790.03        40.91 o
   4   6   1         18.53         23.15         1.40 o
   5   6   1       3328.01       3266.40        56.62 o
   6   6   1        357.93        346.75         7.95 o
   7   6   1        156.41        148.44         5.20 o
   8   6   1         35.08         35.63         2.83 o
   9   6   1         11.83         16.06         2.56 o
  -9   7   1         15.15         16.36         2.86 o
  -8   7   1          6.35          6.40         2.76 o
  -7   7   1        616.60        617.03        19.82 o
  -6   7   1         36.14         41.84         3.11 o
  -5   7   1       1390.54       1440.80        39.03 o
  -4   7   1         79.74         90.38         3.15 o
  -3   7   1         20.64         23.88         1.29 o
  -2   7   1        228.03        242.92         5.02 o
  -1   7   1        184.59        159.17         3.08 o
   0   7   1       4324.91       4460.94       103.07 o
   1   7   1        956.72        895.64        25.18 o
   2   7   1       5351.23       5241.65        74.86 o
   3   7   1        166.32        151.77         3.70 o
   4   7   1          6.63          6.58         1.40 o
   5   7   1         75.70         77.66         3.83 o
   6   7   1          5.03          6.13         2.42 o
   7   7   1         69.27         72.74         7.39 o
   8   7   1        196.33        198.22         7.87 o
   9   7   1         15.98         16.41         3.96 o
  -8   8   1          9.48         14.37         3.31 o
  -7   8   1         37.94         35.79         4.51 o
  -6   8   1         62.48         59.13         9.83 o
  -5   8   1         15.56         16.59         5.18 o
  -4   8   1        307.70        299.89         6.21 o
  -3   8   1       1150.84       1182.70        23.22 o
  -2   8   1       1311.45       1265.36        22.27 o
  -1   8   1        759.43        745.90        11.36 o
   0   8   1         18.82         21.11         1.90 o
   1   8   1        277.53        268.63         6.27 o
   2   8   1        348.79        334.48         6.61 o
   3   8   1        213.47        215.01         4.71 o
   4   8   1         16.56         17.54         2.03 o
   5   8   1       1026.80       1043.84        20.82 o
   6   8   1          2.79          0.94         2.63 o
   7   8   1          0.20          0.21         2.92 o
   8   8   1          0.18          7.32         4.75 o
  -8   9   1         38.78         32.51         5.24 o
  -7   9   1        118.76        126.48        10.70 o
  -6   9   1         92.25         85.94         5.45 o
  -5   9   1         35.08         41.93         3.35 o
  -4   9   1         91.10         91.99         3.63 o
  -3   9   1        538.99        548.94        12.08 o
  -2   9   1        328.36        352.88         7.27 o
  -1   9   1        295.42        304.07         6.32 o
   0   9   1        256.21        241.01         6.14 o
   1   9   1        165.49        168.90         7.04 o
   2   9   1        284.79        292.38         6.77 o
   3   9   1        181.42        187.11         5.53 o
   4   9   1        219.55        205.49         5.67 o
   5   9   1         18.29         20.46         2.49 o
   6   9   1        104.64        100.30         4.88 o
   7   9   1         19.70         25.94         4.96 o
  -7  10   1         14.23         13.79         3.70 o
  -6  10   1        168.66        160.94         6.86 o
  -5  10   1          4.39          5.81         2.56 o
  -4  10   1         13.27          8.88         2.23 o
  -3  10   1         40.73         37.26         3.29 o
  -2  10   1         20.83         14.70         1.75 o
  -1  10   1        522.89        505.20        21.56 o
   0  10   1         70.50         66.77         3.59 o
   1  10   1        713.95        706.21        17.75 o
   2  10   1         10.83          4.46         3.14 o
   3  10   1        219.01        214.36         8.39 o
   4  10   1        213.66        197.06         5.04 o
   5  10   1          0.53         -0.32         2.08 o
   6  10   1         37.15         28.94         4.81 o
   7  10   1         18.43         13.88         4.96 o
  -6  11   1          5.70          0.63         5.69 o
  -5  11   1        151.58        131.41         6.90 o
  -4  11   1         20.78         11.34         3.01 o
  -3  11   1        364.32        352.20         9.74 o
  -2  11   1         77.86         83.53         7.59 o
  -1  11   1        103.00         90.40         5.60 o
   0  11   1        449.58        425.96        13.54 o
   1  11   1         40.77         37.93         4.26 o
   2  11   1        395.14        374.60        12.44 o
   3  11   1         29.06         26.09         4.13 o
   4  11   1        169.82        178.99         8.54 o
   5  11   1         40.65         31.54         3.47 o
   6  11   1         12.62         15.58         4.72 o
  -5  12   1         16.87         24.41         4.46 o
  -4  12   1        298.10        271.20        10.81 o
  -3  12   1        158.65        180.12         8.60 o
  -2  12   1        445.51        420.25        13.88 o
  -1  12   1        139.12        153.17         8.01 o
   0  12   1        197.68        191.54         8.77 o
   1  12   1        483.21        478.12        15.37 o
   2  12   1         15.44          9.72         4.13 o
   3  12   1        450.00        442.55        26.40 o
   4  12   1         67.22         63.05         5.39 o
   5  12   1        174.09        173.18         9.20 o
  -3  13   1        130.56        129.05         7.93 o
  -2  13   1        102.17        111.06         8.11 o
  -1  13   1         37.56         35.34         5.00 o
   0  13   1        867.33        906.83        26.35 o
   1  13   1         58.26         54.73         5.61 o
   2  13   1        559.97        579.00        18.29 o
   3  13   1          6.53          8.17         4.86 o
 -10   0   2         44.03         43.82         6.56 o
  -9   0   2        168.41        168.03        10.70 o
  -8   0   2         19.40         13.11         4.14 o
  -7   0   2        331.89        299.84        13.11 o
  -6   0   2         86.15         64.52         4.83 o
  -5   0   2       7320.86       7126.73       263.26 o
  -4   0   2        444.88        586.22        22.08 o
  -3   0   2       5831.60       5533.33       144.07 o
  -2   0   2       7796.75       7932.89       152.14 o
  -1   0   2       9447.04       9146.53       214.48 o
   0   0   2       8947.77       9095.99       177.67 o
   1   0   2         45.93         36.80         2.14 o
   2   0   2      43814.57      32694.19       501.89 o
   3   0   2       2817.17       2869.79        43.18 o
   4   0   2       8740.08       9008.79       147.90 o
   5   0   2       1025.54       1054.00        19.19 o
   6   0   2         11.60         14.29         2.40 o
   7   0   2       1223.87       1264.37        34.76 o
   8   0   2        439.60        428.54        19.32 o
   9   0   2         53.79         62.11         7.59 o
  10   0   2        303.24        278.44        16.56 o
 -10   1   2         44.33         27.90         4.37 o
  -9   1   2        425.24        439.90        13.78 o
  -8   1   2        337.53        352.01        11.10 o
  -7   1   2        553.66        546.55        15.49 o
  -6   1   2         57.62         75.24         2.82 o
  -5   1   2        153.41        147.18         4.44 o
  -4   1   2       2054.34       2219.47        40.97 o
  -3   1   2        190.25        164.07         3.42 o
  -2   1   2      31448.02      27283.05       624.01 o
  -1   1   2       1958.85       2199.81        29.64 o
   0   1   2      19197.68      17103.55       275.66 o
   1   1   2       7884.35       7859.89       112.50 o
   2   1   2         66.76         78.26         1.19 o
   3   1   2       1902.57       1946.91        21.74 o
   4   1   2        453.44        464.35         6.13 o
   5   1   2       3800.50       3806.72        46.95 o
   6   1   2        323.50        307.35         4.81 o
   7   1   2       1100.70       1082.44        24.50 o
   8   1   2         85.56        106.62         6.59 o
   9   1   2         27.67         41.21         4.75 o
  10   1   2        112.86         97.45         6.71 o
 -10   2   2          1.63          5.80         3.98 o
  -9   2   2          8.95         11.39         3.23 o
  -8   2   2         37.47         42.95         3.39 o
  -7   2   2        341.80        338.07        14.49 o
  -6   2   2        916.60        922.91        20.25 o
  -5   2   2       5701.29       5694.25       107.65 o
  -4   2   2        267.52        263.03         5.10 o
  -3   2   2       1713.34       1704.89        30.36 o
  -2   2   2          7.32          7.78         1.38 o
  -1   2   2       2034.04       2040.37        47.03 o
   0   2   2       1046.25       1040.18        24.91 o
   1   2   2      11323.51      10893.58       158.21 o
   2   2   2       1381.79       1296.13        17.88 o
   3   2   2       1074.44       1076.78        12.38 o
   4   2   2       1601.19       1577.95        19.67 o
   5   2   2       1374.85       1447.74        19.25 o
   6   2   2          6.09          6.33         1.17 o
   7   2   2        298.73        319.97         6.05 o
   8   2   2         17.01         20.88         3.90 o
   9   2   2          7.89          8.09         4.26 o
  10   2   2         28.05         31.51         5.35 o
 -10   3   2          6.68         14.15         6.56 o
  -9   3   2         89.34        104.20         5.73 o
  -8   3   2        111.26        117.12         5.64 o
  -7   3   2         12.39         15.66         2.30 o
  -6   3   2        100.01        106.56         2.55 o
  -5   3   2        148.36        146.43         3.38 o
  -4   3   2        683.67        745.77        15.59 o
  -3   3   2        979.02        988.07        29.77 o
  -2   3   2       6604.10       6896.94       289.14 o
  -1   3   2       1854.69       1852.98        36.34 o
   0   3   2       2294.63       2219.38        38.13 o
   1   3   2       2885.85       2957.52        36.41 o
   2   3   2         12.65         11.60         1.24 o
   3   3   2       1211.10       1276.63        18.78 o
   4   3   2         80.06         96.51         2.20 o
   5   3   2        566.62        577.26         8.45 o
   6   3   2          1.28          0.59         1.35 o
   7   3   2        659.97        676.97        12.74 o
   8   3   2        267.30        294.46         7.23 o
   9   3   2          7.41          7.76         4.37 o
  10   3   2         61.54         63.61         6.19 o
 -10   4   2         57.92         56.93         8.28 o
  -9   4   2        222.27        243.94        14.15 o
  -8   4   2         44.24         58.31         6.21 o
  -7   4   2         55.34         58.02         2.16 o
  -6   4   2         63.33         66.86         2.38 o
  -5   4   2         12.72         14.09         1.89 o
  -4   4   2       2963.72       3236.83        74.84 o
  -3   4   2        196.00        194.74         4.12 o
  -2   4   2       4276.34       4730.74        74.60 o
  -1   4   2        475.97        472.92         8.35 o
   0   4   2        379.66        394.05         5.97 o
   1   4   2         60.47         50.27         1.14 o
   2   4   2         88.32        109.46         2.11 o
   3   4   2        225.80        225.64         3.62 o
   4   4   2        384.89        351.54         5.91 o
   5   4   2        210.05        210.75         4.08 o
   6   4   2         14.18         17.81         1.62 o
   7   4   2         84.32         78.40         3.10 o
   8   4   2         36.77         38.38         2.46 o
   9   4   2         30.83         34.50         4.96 o
 -10   5   2         87.07         76.60         8.63 o
  -9   5   2          4.33         10.70         5.87 o
  -8   5   2         23.35         21.11         2.44 o
  -7   5   2         27.64         36.59         2.29 o
  -6   5   2         19.51         17.18         1.84 o
  -5   5   2        102.80        100.30         3.96 o
  -4   5   2        397.66        418.33         8.14 o
  -3   5   2       1270.31       1413.77        25.09 o
  -2   5   2       1637.55       1790.82        28.45 o
  -1   5   2        229.03        280.73         5.36 o
   0   5   2        493.69        560.85         9.24 o
   1   5   2        242.56        217.51         4.65 o
   2   5   2        136.89        152.69         2.63 o
   3   5   2        986.00       1016.52        14.14 o
   4   5   2       1319.38       1334.75        20.19 o
   5   5   2        559.34        543.62         8.81 o
   6   5   2         16.14         12.45         2.04 o
   7   5   2         29.45         41.13         2.68 o
   8   5   2         38.65         45.79         2.65 o
   9   5   2        184.20        189.20         6.04 o
  -9   6   2          8.43          6.21         5.87 o
  -8   6   2          0.74          0.06         2.11 o
  -7   6   2        384.68        344.30         8.28 o
  -6   6   2        275.01        227.33         5.95 o
  -5   6   2       1142.65       1077.64        21.93 o
  -4   6   2        460.24        392.81         7.83 o
  -3   6   2        266.59        267.24         5.49 o
  -2   6   2         13.49         12.66         1.01 o
  -1   6   2        596.68        659.95        11.93 o
   0   6   2       2068.91       2156.09        33.76 o
   1   6   2       1299.17       1368.88        19.58 o
   2   6   2       1009.03        991.70        14.61 o
   3   6   2       1410.32       1441.58        23.26 o
   4   6   2          7.73          8.27         1.04 o
   5   6   2         20.86         27.18         4.13 o
   6   6   2         44.27         44.23         3.23 o
   7   6   2        548.91        544.36        19.24 o
   8   6   2        193.55        178.54         5.90 o
   9   6   2         11.21         12.95         3.11 o
  -9   7   2        136.49        135.07         7.20 o
  -8   7   2         59.15         45.77         3.31 o
  -7   7   2        440.69        405.61        10.95 o
  -6   7   2          9.77         14.68         2.53 o
  -5   7   2         42.66         31.92         3.48 o
  -4   7   2        537.82        539.02         9.90 o
  -3   7   2         92.32        116.96         2.85 o
  -2   7   2       3785.40       3855.98        67.18 o
  -1   7   2         58.18         66.57         1.97 o
   0   7   2       1263.68       1254.81        19.92 o
   1   7   2        172.67        171.10         3.45 o
   2   7   2        137.78        139.33         3.09 o
   3   7   2        604.28        614.01        12.41 o
   4   7   2         66.69         62.50         2.74 o
   5   7   2        547.90        551.18        11.73 o
   6   7   2         10.40         10.56         2.88 o
   7   7   2         76.04         70.37         4.29 o
   8   7   2          4.52          3.92         3.45 o
  -8   8   2        121.97        111.16         9.77 o
  -7   8   2         90.13         87.29         5.73 o
  -6   8   2        251.00        208.66         8.53 o
  -5   8   2        943.54        904.22        20.65 o
  -4   8   2         78.19         67.77         3.44 o
  -3   8   2       2257.63       2237.50        42.96 o
  -2   8   2        298.63        328.45         7.24 o
  -1   8   2       2215.62       2242.08        38.77 o
   0   8   2        626.04        657.91        15.49 o
   1   8   2       2967.52       2935.69        49.50 o
   2   8   2       2046.42       2084.81        35.02 o
   3   8   2        305.01        329.29         8.84 o
   4   8   2       1758.09       1712.85        33.26 o
   5   8   2        161.56        153.94         5.03 o
   6   8   2        234.14        239.73         7.60 o
   7   8   2         29.66         39.84         3.94 o
   8   8   2         22.00         25.87         7.08 o
  -8   9   2         23.91         23.34         5.11 o
  -7   9   2          4.28          4.51         4.37 o
  -6   9   2        233.52        272.28         8.35 o
  -5   9   2         54.35         42.44         3.35 o
  -4   9   2        507.97        540.34        14.81 o
  -3   9   2         10.76          1.94         1.71 o
  -2   9   2       1000.77       1017.99        18.13 o
  -1   9   2       2321.38       2407.03        37.80 o
   0   9   2        833.89        819.97        22.81 o
   1   9   2       5011.65       4741.48       102.41 o
   2   9   2         43.93         43.77         3.78 o
   3   9   2       1042.28       1044.86        20.18 o
   4   9   2          0.99          0.32         1.96 o
   5   9   2        467.88        480.10        10.75 o
   6   9   2        183.70        186.10         7.15 o
   7   9   2        265.36        236.00         8.38 o
  -7  10   2          2.03         -1.69         3.70 o
  -6  10   2        200.91        194.54         7.39 o
  -5  10   2        355.57        355.92        12.25 o
  -4  10   2        161.57        180.69         6.59 o
  -3  10   2       1161.78       1109.37        22.03 o
  -2  10   2        102.49        119.39         4.01 o
  -1  10   2       1121.02       1060.28        29.27 o
   0  10   2         18.15         12.88         3.14 o
   1  10   2        503.92        481.90        14.64 o
   2  10   2        605.89        614.91        18.05 o
   3  10   2         29.17         32.78         3.98 o
   4  10   2       1609.56       1619.92        43.91 o
   5  10   2          1.42          2.25         3.07 o
   6  10   2        269.36        288.74         9.11 o
  -6  11   2        334.84        371.10        16.04 o
  -5  11   2         33.46         27.46        10.35 o
  -4  11   2        501.05        528.52        13.62 o
  -3  11   2        225.85        199.26         6.82 o
  -2  11   2        451.70        461.92        28.64 o
  -1  11   2        232.31        261.09         9.72 o
   0  11   2         53.35         49.77         4.37 o
   1  11   2        797.24        825.64        23.54 o
   2  11   2        109.00        120.27         7.08 o
   3  11   2         12.46         18.64         4.31 o
   4  11   2        147.50        150.45         8.29 o
   5  11   2        112.39        105.94         9.49 o
  -5  12   2         59.05         73.91         6.13 o
  -4  12   2         99.93        106.00         6.95 o
  -3  12   2         99.06        117.07         5.55 o
  -2  12   2        100.00         99.44         8.63 o
  -1  12   2        119.79        128.77         7.19 o
   0  12   2         14.37         11.73         4.13 o
   1  12   2        107.95        108.53        12.77 o
   2  12   2         75.07         90.80         5.97 o
   3  12   2          3.68         -1.68         4.13 o
   4  12   2        425.31        447.11        15.10 o
  -3  13   2          6.76          4.14         7.25 o
  -2  13   2         16.76         18.05         4.72 o
  -1  13   2         83.05         80.20         5.94 o
   0  13   2          5.82         -1.11         4.26 o
   1  13   2        137.55        142.74         8.77 o
   2  13   2         27.74         26.93         5.00 o
 -10   1   3          4.27          4.74         3.88 o
  -9   1   3         20.43         22.97         3.53 o
  -8   1   3        255.93        255.62         8.66 o
  -7   1   3         36.90         32.03         2.80 o
  -6   1   3        503.64        488.55        13.54 o
  -5   1   3        180.49        211.43         5.10 o
  -4   1   3         18.04         23.89         1.01 o
  -3   1   3       2010.53       2048.61        34.50 o
  -2   1   3        500.95        565.89         8.29 o
  -1   1   3       8276.15       7776.99       214.29 o
   0   1   3         38.14         28.54         1.08 o
   1   1   3       1608.98       1794.22        36.32 o
   2   1   3         19.04         21.51         0.79 o
   3   1   3       1077.79       1214.22        14.26 o
   4   1   3       3152.72       3214.13        37.18 o
   5   1   3         43.56         53.04         1.95 o
   6   1   3        381.17        389.77         7.01 o
   7   1   3          2.69          3.79         1.25 o
   8   1   3         36.43         38.65         4.83 o
   9   1   3          7.94         12.47         4.51 o
 -10   2   3        213.54        230.52         9.48 o
  -9   2   3         20.29         18.51         3.48 o
  -8   2   3         28.61         39.57         3.23 o
  -7   2   3          6.43          6.84         2.59 o
  -6   2   3       1022.41       1096.53        23.90 o
  -5   2   3        343.99        324.06         6.41 o
  -4   2   3       2535.09       2646.98        58.59 o
  -3   2   3       2464.49       2482.03        43.99 o
  -2   2   3        383.02        409.55        10.07 o
  -1   2   3        233.43        208.28         3.85 o
   0   2   3       3234.15       3375.10        58.53 o
   1   2   3      12351.49      12428.40       292.82 o
   2   2   3       4800.80       4898.71        64.61 o
   3   2   3       5250.62       5683.48        68.41 o
   4   2   3       1502.49       1534.86        19.61 o
   5   2   3         71.59         66.28         1.99 o
   6   2   3         43.86         41.79         2.09 o
   7   2   3         69.36         64.64         2.51 o
   8   2   3        124.58        146.43         8.97 o
   9   2   3        317.79        290.57        11.70 o
 -10   3   3         54.86         56.24         7.59 o
  -9   3   3         73.69         82.46         7.59 o
  -8   3   3        679.12        655.20        18.52 o
  -7   3   3        183.64        182.38         6.38 o
  -6   3   3       1540.37       1487.94        39.27 o
  -5   3   3         11.44         18.26         1.44 o
  -4   3   3        338.86        306.57         6.84 o
  -3   3   3       6266.24       6216.20       183.47 o
  -2   3   3        167.00        179.55         6.22 o
  -1   3   3       6216.26       6073.91       119.04 o
   0   3   3        230.41        239.73         5.03 o
   1   3   3       2040.00       2064.79        33.19 o
   2   3   3         49.46         61.11         1.46 o
   3   3   3        783.89        769.18        11.00 o
   4   3   3       3981.97       3913.37        53.68 o
   5   3   3        110.66         93.26         2.09 o
   6   3   3       3445.58       3435.18        54.60 o
   7   3   3         23.03         17.54         2.13 o
   8   3   3          9.13          8.09         2.06 o
   9   3   3          0.61          3.38         4.66 o
 -10   4   3         37.11         38.99         7.25 o
  -9   4   3        131.35        121.80        10.70 o
  -8   4   3         12.33          5.52         4.49 o
  -7   4   3        216.55        228.76        11.39 o
  -6   4   3       2167.33       2187.14        43.26 o
  -5   4   3        135.44        113.89         3.98 o
  -4   4   3       2157.25       2253.91        64.14 o
  -3   4   3       2906.07       2835.62        49.17 o
  -2   4   3       3889.19       4328.57        95.73 o
  -1   4   3        353.20        330.75         5.54 o
   0   4   3       8577.84       8618.42       150.26 o
   1   4   3       4736.11       4765.32        69.42 o
   2   4   3       5225.27       5325.72        79.30 o
   3   4   3       2208.19       2212.17        32.64 o
   4   4   3        133.16        125.17         2.60 o
   5   4   3         25.01         28.44         1.54 o
   6   4   3         79.12         95.22         3.77 o
   7   4   3        124.26        124.13         4.20 o
   8   4   3         51.63         65.07         3.05 o
   9   4   3        280.09        274.30         7.82 o
 -10   5   3          0.82          4.49         6.56 o
  -9   5   3         49.40         45.20         6.90 o
  -8   5   3          6.90          4.14         4.83 o
  -7   5   3         99.95        117.81         3.95 o
  -6   5   3       1437.64       1389.33        27.87 o
  -5   5   3       1090.04       1104.58        26.20 o
  -4   5   3       1831.77       1748.57        30.93 o
  -3   5   3       7456.11       7463.52       117.35 o
  -2   5   3        966.42       1146.10        16.83 o
  -1   5   3       6756.61       6812.54       107.25 o
   0   5   3        703.52        747.02        12.06 o
   1   5   3       3589.97       3560.46        55.43 o
   2   5   3        130.24        127.66         3.31 o
   3   5   3       2070.53       2039.78        32.83 o
   4   5   3       1162.97       1124.56        18.58 o
   5   5   3        149.44        151.44         4.13 o
   6   5   3        849.98        846.44        17.26 o
   7   5   3        241.64        244.18         6.63 o
   8   5   3          4.88          4.94         2.58 o
   9   5   3          2.71          3.87         2.42 o
  -9   6   3        213.17        203.23        13.80 o
  -8   6   3         19.35         16.33         2.23 o
  -7   6   3       1027.46       1066.06        21.79 o
  -6   6   3        139.02        157.82         4.78 o
  -5   6   3        369.11        347.17         9.08 o
  -4   6   3         97.02        104.70         3.47 o
  -3   6   3         44.17         37.86         1.81 o
  -2   6   3       2011.66       1973.16        34.69 o
  -1   6   3        313.52        304.56         5.90 o
   0   6   3       8642.98       8586.73       124.09 o
   1   6   3        990.85       1001.80        16.18 o
   2   6   3        494.56        467.82         8.57 o
   3   6   3       2485.51       2462.18        42.42 o
   4   6   3        288.06        282.32         6.67 o
   5   6   3        387.41        405.96         9.04 o
   6   6   3        120.45        114.22         5.30 o
   7   6   3        355.50        362.57        10.16 o
   8   6   3         16.91         11.90         3.74 o
  -9   7   3          6.47          7.94         6.56 o
  -8   7   3          4.56          6.68         2.44 o
  -7   7   3          2.99          0.01         2.09 o
  -6   7   3         17.42         13.89         2.59 o
  -5   7   3        430.26        490.18        11.95 o
  -4   7   3        467.35        426.62        10.88 o
  -3   7   3       1458.25       1438.44        25.04 o
  -2   7   3         43.15         50.65         4.86 o
  -1   7   3         55.10         49.44         1.84 o
   0   7   3       1517.32       1556.88        27.76 o
   1   7   3         64.56         59.79         2.36 o
   2   7   3        167.08        153.86         3.79 o
   3   7   3       2942.04       2910.56        76.49 o
   4   7   3        603.60        590.41        12.35 o
   5   7   3        102.94        102.31         4.18 o
   6   7   3        271.27        284.36         8.55 o
   7   7   3        206.07        206.36         7.53 o
   8   7   3         35.48         30.85         4.09 o
  -8   8   3         55.10         47.97         4.56 o
  -7   8   3        118.96        127.99         8.30 o
  -6   8   3         27.65         31.02         5.52 o
  -5   8   3        172.24        162.80         5.93 o
  -4   8   3          1.64          0.47         2.30 o
  -3   8   3        156.85        148.78         4.22 o
  -2   8   3        255.59        247.12         5.81 o
  -1   8   3        118.01        104.75         5.19 o
   0   8   3       1206.88       1240.56        32.04 o
   1   8   3         44.46         46.58         3.53 o
   2   8   3          2.10          1.61         1.55 o
   3   8   3        236.70        254.54         7.09 o
   4   8   3        246.92        239.77         9.18 o
   5   8   3         87.68         90.94         4.18 o
   6   8   3        122.79        119.55         5.71 o
   7   8   3         54.64         66.86         4.48 o
  -8   9   3         67.52         58.94         5.35 o
  -7   9   3          3.92          4.22         3.51 o
  -6   9   3          5.97          9.03         3.15 o
  -5   9   3        113.00        118.84        12.42 o
  -4   9   3        166.55        186.14         6.53 o
  -3   9   3        109.36        142.80         4.35 o
  -2   9   3          0.32         -0.46         1.50 o
  -1   9   3        430.30        451.04         8.62 o
   0   9   3         34.54         39.48         7.25 o
   1   9   3        210.16        215.16         8.04 o
   2   9   3          0.90         -0.52         2.93 o
   3   9   3        161.74        166.11         5.88 o
   4   9   3         43.21         37.68         3.27 o
   5   9   3         29.36         30.54         3.70 o
   6   9   3         47.25         44.16         4.00 o
   7   9   3        107.70        117.66         5.73 o
  -7  10   3          0.81          5.73         3.77 o
  -6  10   3          0.43         -1.04         4.06 o
  -5  10   3        195.28        200.00        11.21 o
  -4  10   3         76.90         76.19         4.21 o
  -3  10   3        162.43        149.37         4.74 o
  -2  10   3          3.97          3.27         1.89 o
  -1  10   3         13.18         17.50         1.94 o
   0  10   3         13.52         14.77         3.39 o
   1  10   3         72.17         86.68         5.12 o
   2  10   3        189.32        198.92         8.28 o
   3  10   3         12.38          8.01         3.78 o
   4  10   3         61.45         76.77        10.01 o
   5  10   3         23.83         20.75         4.47 o
   6  10   3         80.94         76.05         5.88 o
  -6  11   3         91.56         72.92         7.07 o
  -5  11   3         51.11         62.35        12.42 o
  -4  11   3         65.37         54.74         5.01 o
  -3  11   3        256.52        242.77         6.54 o
  -2  11   3         65.91         54.57         3.35 o
  -1  11   3        635.46        620.87        28.12 o
   0  11   3         14.36         10.40         3.64 o
   1  11   3        427.67        444.40        14.27 o
   2  11   3        300.71        274.83        10.25 o
   3  11   3         77.35         73.70        10.70 o
   4  11   3        155.50        145.17        10.18 o
   5  11   3         22.87         14.49         4.81 o
  -5  12   3         75.62         64.77         6.08 o
  -4  12   3         83.86         83.33         6.04 o
  -3  12   3         18.01         19.24         3.76 o
  -2  12   3        847.35        849.08        24.63 o
  -1  12   3          2.38          6.24         4.06 o
   0  12   3        600.62        586.77        18.17 o
   1  12   3         28.81         29.70         4.51 o
   2  12   3         71.34         72.38         5.61 o
   3  12   3        246.23        263.19        10.85 o
   4  12   3          8.04         12.93         4.86 o
  -2  13   3         60.98         36.37         5.05 o
  -1  13   3        116.32        108.49         6.78 o
   0  13   3         64.41         68.85         6.90 o
   1  13   3        204.22        207.33         9.88 o
   2  13   3        256.40        255.34        11.10 o
 -10   0   4        183.88        195.29        12.77 o
  -9   0   4         87.27        116.28         9.32 o
  -8   0   4         10.06         15.18         4.14 o
  -7   0   4         14.85         17.60         3.45 o
  -6   0   4        178.53        168.38         7.94 o
  -5   0   4          3.57         12.08         2.07 o
  -4   0   4       5444.59       5447.78       200.12 o
  -3   0   4         79.24         71.42         2.40 o
  -2   0   4       6541.61       6408.62       141.92 o
  -1   0   4       5047.93       4932.55       163.88 o
   0   0   4       1982.67       2148.89        47.36 o
   1   0   4       1634.69       1565.09        65.90 o
   2   0   4       1895.34       1965.20        34.55 o
   3   0   4        692.08        587.53         9.98 o
   4   0   4         68.42         93.60         2.45 o
   5   0   4       2026.13       1957.43        53.12 o
   6   0   4        968.57        988.76        20.33 o
   7   0   4        183.99        220.13        12.42 o
   8   0   4        413.17        419.56        20.01 o
   9   0   4        270.85        285.69        17.25 o
 -10   1   4          1.54         -0.73         6.21 o
  -9   1   4        122.59         94.37         5.60 o
  -8   1   4         55.55         61.25         3.88 o
  -7   1   4       2199.08       2146.93        56.48 o
  -6   1   4          0.98          2.37         1.66 o
  -5   1   4       1634.66       1580.42        33.86 o
  -4   1   4       1640.54       1794.22        38.31 o
  -3   1   4        110.70        138.70         2.74 o
  -2   1   4       5845.41       6090.58       115.83 o
  -1   1   4       1242.28       1198.62        23.39 o
   0   1   4      10862.68      10621.26       188.57 o
   1   1   4       2160.47       2128.56        34.80 o
   2   1   4       8780.16       8767.85       104.52 o
   3   1   4       5156.71       5386.16        64.31 o
   4   1   4        149.89        162.74         2.60 o
   5   1   4       4149.08       4316.17        70.59 o
   6   1   4         44.18         31.74         1.82 o
   7   1   4        128.08        151.89         4.32 o
   8   1   4        346.41        322.97        11.95 o
   9   1   4          2.53          2.79         4.86 o
 -10   2   4         43.39         45.54         6.90 o
  -9   2   4         19.40         21.39         3.48 o
  -8   2   4        102.08        114.64         5.55 o
  -7   2   4         15.28         19.01         2.40 o
  -6   2   4        106.21        114.67         5.18 o
  -5   2   4         82.36        101.29         2.49 o
  -4   2   4       4424.44       4415.85        74.16 o
  -3   2   4       4462.02       4719.13        67.87 o
  -2   2   4       5900.35       5772.34        99.68 o
  -1   2   4       5344.21       5408.53        93.59 o
   0   2   4         35.65         42.46         1.14 o
   1   2   4        672.33        643.51        13.44 o
   2   2   4         66.27         73.57         1.62 o
   3   2   4       2665.96       2647.62        33.38 o
   4   2   4        662.20        682.46         9.59 o
   5   2   4       1915.20       1879.57        29.97 o
   6   2   4          6.06          7.91         1.70 o
   7   2   4         32.54         26.91         2.19 o
   8   2   4        226.18        229.01         8.42 o
   9   2   4         29.68         40.71         5.73 o
 -10   3   4          2.43          4.49         6.21 o
  -9   3   4          4.95         13.80         5.52 o
  -8   3   4          2.22          5.18         4.49 o
  -7   3   4        479.18        490.30        20.36 o
  -6   3   4        333.32        364.75        10.32 o
  -5   3   4        804.46        752.52        24.50 o
  -4   3   4       1612.15       1612.68        32.86 o
  -3   3   4          3.74          4.40         0.91 o
  -2   3   4        279.36        298.10         5.53 o
  -1   3   4        188.00        170.07         3.34 o
   0   3   4       2596.10       2629.00        45.50 o
   1   3   4         86.64        104.99         2.49 o
   2   3   4       2675.76       2575.33        34.14 o
   3   3   4        392.63        394.48         6.03 o
   4   3   4         39.37         35.33         1.51 o
   5   3   4        135.62        141.53         3.97 o
   6   3   4        463.51        468.00         9.42 o
   7   3   4          0.79          1.27         1.87 o
   8   3   4         13.56         12.33         2.34 o
   9   3   4         26.87         28.95         3.30 o
 -10   4   4         16.20         21.39         6.90 o
  -9   4   4         14.55          2.76         5.52 o
  -8   4   4         31.56         17.60         5.18 o
  -7   4   4         18.09         28.29         4.83 o
  -6   4   4         68.70         70.49         3.09 o
  -5   4   4        313.21        346.90         8.83 o
  -4   4   4          7.91         10.52         1.57 o
  -3   4   4        154.76        185.67         4.56 o
  -2   4   4        230.80        302.72         5.13 o
  -1   4   4       1102.99       1012.63        20.23 o
   0   4   4        458.89        519.61         8.57 o
   1   4   4        171.11        169.73         4.30 o
   2   4   4        110.40        118.81         2.34 o
   3   4   4         96.07         98.80         2.28 o
   4   4   4          9.45          8.30         1.52 o
   5   4   4        123.43        116.77         4.04 o
   6   4   4        346.41        333.34         8.02 o
   7   4   4        125.33        124.93         4.84 o
   8   4   4          4.87          9.74         2.65 o
   9   4   4          0.57         -1.15         3.47 o
  -9   5   4          5.31         11.39         5.87 o
  -8   5   4          5.20          3.45         5.18 o
  -7   5   4         62.93         52.93         2.79 o
  -6   5   4        364.25        366.32         8.23 o
  -5   5   4         60.87         58.39         3.12 o
  -4   5   4        266.56        285.63         7.95 o
  -3   5   4        521.58        541.30        11.37 o
  -2   5   4        731.01        735.92        11.91 o
  -1   5   4          0.59          1.90         1.02 o
   0   5   4        987.63       1042.90        18.36 o
   1   5   4         71.85         71.58         1.86 o
   2   5   4        496.28        481.24         9.19 o
   3   5   4        129.55        120.98         3.69 o
   4   5   4        102.97        113.58         4.73 o
   5   5   4        257.11        262.60         7.56 o
   6   5   4         79.02         78.90         6.16 o
   7   5   4        116.08        125.35         5.93 o
   8   5   4         75.86         66.95         5.63 o
  -9   6   4        139.08        165.27        12.77 o
  -8   6   4         26.36         27.95         6.21 o
  -7   6   4         12.83          9.85         2.14 o
  -6   6   4          3.28          4.35         1.78 o
  -5   6   4        739.04        755.82        15.31 o
  -4   6   4       1701.33       1635.38        32.07 o
  -3   6   4        511.12        512.78         9.83 o
  -2   6   4       1322.70       1242.62        20.04 o
  -1   6   4         82.79         93.43         2.39 o
   0   6   4        119.62        144.64         3.77 o
   1   6   4       1267.00       1320.18        19.39 o
   2   6   4        947.87        927.49        18.24 o
   3   6   4       2153.24       2091.87        86.23 o
   4   6   4        197.06        192.15         6.17 o
   5   6   4        111.96        103.12         4.77 o
   6   6   4         27.04         32.01         3.45 o
   7   6   4        112.58        109.40         7.65 o
   8   6   4         61.75         48.21         4.66 o
  -9   7   4         19.22         15.18         6.90 o
  -8   7   4          0.95          0.15         2.22 o
  -7   7   4        532.08        455.51        12.15 o
  -6   7   4          3.31          1.71         2.34 o
  -5   7   4       1289.35       1250.33        27.82 o
  -4   7   4          2.77         20.62        11.21 o
  -3   7   4        594.01        559.12        10.29 o
  -2   7   4        781.59        833.35        14.87 o
  -1   7   4        624.69        627.44        11.61 o
   0   7   4       3483.04       3709.24        68.76 o
   1   7   4       1260.68       1328.76        18.33 o
   2   7   4       1835.31       1875.37        40.70 o
   3   7   4         43.94         56.02         8.81 o
   4   7   4        125.00        119.29         4.95 o
   5   7   4        364.70        370.11         9.96 o
   6   7   4         26.65         24.69         3.51 o
   7   7   4         65.70         68.00         4.57 o
   8   7   4         58.75         52.04         4.77 o
  -8   8   4         68.24         73.03         3.69 o
  -7   8   4          0.69         -2.31         2.56 o
  -6   8   4        409.56        420.49        11.15 o
  -5   8   4         49.49         57.52         4.47 o
  -4   8   4        717.73        706.75        20.12 o
  -3   8   4        804.21        855.01        17.10 o
  -2   8   4        392.58        367.63         7.29 o
  -1   8   4       2550.41       2637.65        50.86 o
   0   8   4        251.39        277.38         5.73 o
   1   8   4       1540.70       1587.33        77.70 o
   2   8   4        573.03        593.04        20.01 o
   3   8   4        578.31        593.99        14.07 o
   4   8   4        111.67        116.34         5.15 o
   5   8   4        330.32        316.79         9.15 o
   6   8   4        347.38        341.67        10.00 o
   7   8   4          0.15         -3.63         3.63 o
  -7   9   4        133.98        135.55         8.28 o
  -6   9   4         10.88         19.23         4.13 o
  -5   9   4        282.69        273.77        10.32 o
  -4   9   4        409.28        465.20        14.37 o
  -3   9   4        406.54        390.19        10.50 o
  -2   9   4        174.37        198.53         7.85 o
  -1   9   4        221.94        215.38         5.94 o
   0   9   4        119.92        137.95         6.93 o
   1   9   4         64.70         72.46         6.90 o
   2   9   4       1125.70       1131.22        31.23 o
   3   9   4        864.45        847.47        24.15 o
   4   9   4        275.56        274.66        10.35 o
   5   9   4         96.21         93.21         6.03 o
   6   9   4          4.80          2.81         3.60 o
  -7  10   4          0.40          0.33         4.62 o
  -6  10   4        297.31        310.80        11.89 o
  -5  10   4         59.73         50.26         4.81 o
  -4  10   4        312.26        300.87        10.66 o
  -3  10   4        507.89        524.63        13.59 o
  -2  10   4         93.67         87.15         3.77 o
  -1  10   4       2992.33       3036.40        52.08 o
   0  10   4         14.76         11.38         4.83 o
   1  10   4        864.69        864.83        24.52 o
   2  10   4          6.19          7.42         3.66 o
   3  10   4         25.25         25.39         4.15 o
   4  10   4        218.35        217.15         9.62 o
   5  10   4         88.95         83.87         6.08 o
   6  10   4        446.56        448.89        15.72 o
  -6  11   4        105.90        101.92         6.63 o
  -5  11   4         83.94         92.08        11.04 o
  -4  11   4        456.47        511.80        13.72 o
  -3  11   4        174.39        170.15         6.77 o
  -2  11   4         37.00         58.42        12.79 o
  -1  11   4        299.38        288.60        10.56 o
   0  11   4        261.46        260.63         9.97 o
   1  11   4          1.04         -0.02         5.52 o
   2  11   4       1003.83       1017.00        28.79 o
   3  11   4        113.09        132.22         7.46 o
   4  11   4        437.73        453.09        15.12 o
   5  11   4          4.24          4.83         7.25 o
  -4  12   4         18.29         20.50         4.64 o
  -3  12   4        183.74        199.05        10.35 o
  -2  12   4          1.23         -1.91         2.44 o
  -1  12   4        584.09        636.83        19.50 o
   0  12   4         18.70         21.08         4.47 o
   1  12   4         19.22         21.22         4.62 o
   2  12   4          1.24          1.98         4.26 o
   3  12   4         41.81         40.77         5.24 o
  -1  13   4         17.50          9.42         4.56 o
   0  13   4         19.79         14.68         4.72 o
 -10   1   5          1.17          1.47         4.14 o
  -9   1   5         25.96         33.35         3.90 o
  -8   1   5        110.45        108.26         5.60 o
  -7   1   5         11.24          7.95         2.31 o
  -6   1   5        328.63        343.62         9.99 o
  -5   1   5         41.87         43.21         2.59 o
  -4   1   5        216.98        220.68         5.24 o
  -3   1   5         60.69         73.98         2.37 o
  -2   1   5          4.80          6.04         0.72 o
  -1   1   5        165.35        154.49         2.90 o
   0   1   5        544.87        526.51         8.81 o
   1   1   5       1502.19       1590.38        25.69 o
   2   1   5        714.52        742.78         9.68 o
   3   1   5        205.78        212.98         3.13 o
   4   1   5         95.89         89.69         2.11 o
   5   1   5        115.50        122.68         2.87 o
   6   1   5        109.61        117.81         2.97 o
   7   1   5        175.00        172.21         5.01 o
   8   1   5         27.25         28.33         2.29 o
   9   1   5          3.17          1.47         5.24 o
 -10   2   5         62.39         60.04         7.25 o
  -9   2   5         42.39         40.37         5.87 o
  -8   2   5        592.11        561.66        16.21 o
  -7   2   5          5.36          5.10         2.23 o
  -6   2   5        184.32        179.36         5.94 o
  -5   2   5        443.20        421.38         9.62 o
  -4   2   5        363.56        339.72         6.81 o
  -3   2   5       2347.91       2258.54        44.29 o
  -2   2   5        676.32        671.98        13.55 o
  -1   2   5        747.36        699.14        12.40 o
   0   2   5         50.95         58.55         1.66 o
   1   2   5          7.25         12.30         1.40 o
   2   2   5        607.07        570.20         8.04 o
   3   2   5        237.75        272.25         4.51 o
   4   2   5       3208.59       3220.96        43.23 o
   5   2   5        623.82        673.44        10.10 o
   6   2   5        125.16        112.92         3.97 o
   7   2   5         30.91         29.82         2.84 o
   8   2   5         18.90         30.30         3.09 o
   9   2   5         68.90         70.84         6.83 o
 -10   3   5         11.37         12.42         6.56 o
  -9   3   5          1.19          3.11         5.18 o
  -8   3   5        539.57        513.07        21.74 o
  -7   3   5          8.15          9.66         4.14 o
  -6   3   5       1851.92       1842.15        69.01 o
  -5   3   5        799.09        747.00        28.98 o
  -4   3   5        727.58        726.83        11.01 o
  -3   3   5         50.60         37.84         2.43 o
  -2   3   5       2523.87       2623.97        51.53 o
  -1   3   5       8673.17       8855.71       153.11 o
   0   3   5       4080.88       4190.68        65.44 o
   1   3   5       7380.27       7239.79       115.13 o
   2   3   5        130.77        122.13         3.70 o
   3   3   5        108.74        115.36         3.42 o
   4   3   5        261.89        283.41         5.51 o
   5   3   5         46.20         35.04         2.19 o
   6   3   5        354.30        389.97         9.06 o
   7   3   5        510.53        460.08        10.65 o
   8   3   5        129.79        147.12         6.34 o
 -10   4   5         22.92         17.94         6.90 o
  -9   4   5          2.64          1.38         5.87 o
  -8   4   5         79.98         75.91         6.90 o
  -7   4   5          5.40          4.49         4.49 o
  -6   4   5         72.49         73.27         4.02 o
  -5   4   5       2309.01       2244.89        39.13 o
  -4   4   5       1076.76       1074.30        61.76 o
  -3   4   5       3695.87       3549.60        61.20 o
  -2   4   5       1492.76       1506.13        26.32 o
  -1   4   5        835.58        759.28        13.59 o
   0   4   5        436.91        467.98         8.45 o
   1   4   5        369.24        347.19         6.18 o
   2   4   5       4253.69       4227.51        64.12 o
   3   4   5          0.52          3.26         1.28 o
   4   4   5       3855.22       3862.93        60.70 o
   5   4   5         11.90         14.05         2.72 o
   6   4   5         33.26         32.47         4.55 o
   7   4   5         10.57         14.95         2.74 o
   8   4   5        256.06        269.63         8.07 o
  -9   5   5        105.77        121.45         9.66 o
  -8   5   5        191.40        196.67        12.42 o
  -7   5   5          9.97         13.80         4.83 o
  -6   5   5        164.95        166.37         4.20 o
  -5   5   5         92.17        112.62         7.94 o
  -4   5   5        437.68        434.86        13.39 o
  -3   5   5         28.98         37.52         1.52 o
  -2   5   5       3575.59       3449.04        59.55 o
  -1   5   5       2474.37       2427.60        42.30 o
   0   5   5       1083.40       1019.39        16.34 o
   1   5   5       4755.32       4751.58        82.74 o
   2   5   5         42.36         49.68         2.11 o
   3   5   5        757.72        729.07        13.32 o
   4   5   5          9.42         14.39         2.52 o
   5   5   5        266.59        247.36         7.50 o
   6   5   5          2.12          5.62         3.12 o
   7   5   5        496.37        464.47        12.55 o
   8   5   5         98.98        104.81         5.84 o
  -9   6   5         23.06         27.95         6.90 o
  -8   6   5         22.45         14.84         5.87 o
  -7   6   5        282.89        278.63         7.02 o
  -6   6   5         34.49         34.67         2.13 o
  -5   6   5       2126.70       2167.20        48.72 o
  -4   6   5        174.25        179.15         5.63 o
  -3   6   5       1734.47       1631.23        28.64 o
  -2   6   5       1050.67       1037.22        18.46 o
  -1   6   5         57.31         59.45         4.06 o
   0   6   5        557.74        527.48        11.06 o
   1   6   5        753.97        773.40        12.68 o
   2   6   5       1454.18       1391.73        20.82 o
   3   6   5        496.14        473.45        11.93 o
   4   6   5       1387.59       1370.18        30.34 o
   5   6   5        563.08        587.20        14.34 o
   6   6   5          9.51          6.72         3.29 o
   7   6   5        150.19        163.11         7.24 o
   8   6   5          0.77          0.63         4.17 o
  -8   7   5         26.99         29.58         2.44 o
  -7   7   5          0.76         -0.35         1.92 o
  -6   7   5         54.37         48.66         2.83 o
  -5   7   5         13.51         16.03         3.53 o
  -4   7   5        399.81        407.98        12.68 o
  -3   7   5         40.60         39.20         2.78 o
  -2   7   5       1495.80       1470.05        25.57 o
  -1   7   5         60.36         64.98         3.34 o
   0   7   5        136.98        130.59         3.81 o
   1   7   5       1177.95       1182.47        28.45 o
   2   7   5       1674.91       1657.59        31.35 o
   3   7   5        241.84        254.86         7.29 o
   4   7   5         42.65         47.17         3.37 o
   5   7   5        126.14        136.76         6.03 o
   6   7   5         77.34         64.87         4.49 o
   7   7   5         28.94         29.42         4.17 o
  -8   8   5         34.46         31.04         2.82 o
  -7   8   5        126.92        133.04         8.26 o
  -6   8   5        172.40        164.26         8.30 o
  -5   8   5        154.49        178.87         7.90 o
  -4   8   5          3.63          6.17         3.23 o
  -3   8   5        132.86        133.51         5.43 o
  -2   8   5        878.05        884.06        17.67 o
  -1   8   5         86.14         85.95         3.06 o
   0   8   5        201.75        201.96         4.77 o
   1   8   5        614.71        612.30        14.24 o
   2   8   5         13.17         13.50         3.42 o
   3   8   5         43.05         34.19         3.90 o
   4   8   5          1.25          3.75         2.77 o
   5   8   5        631.18        641.40        15.66 o
   6   8   5          2.66          3.42         3.54 o
   7   8   5         34.74         38.57         4.55 o
  -7   9   5         31.68         25.28         3.80 o
  -6   9   5         16.28         18.59         4.37 o
  -5   9   5        266.25        268.57        10.46 o
  -4   9   5          4.80          6.48         3.56 o
  -3   9   5          3.50          4.57         2.66 o
  -2   9   5        248.75        263.35         6.62 o
  -1   9   5          1.82          4.42         1.73 o
   0   9   5          1.08         -0.48         1.89 o
   1   9   5          8.64          8.87         3.39 o
   2   9   5        118.46        124.97         8.80 o
   3   9   5          6.54          9.49         3.90 o
   4   9   5         72.80         67.80         5.37 o
   5   9   5         18.57         16.22         4.72 o
   6   9   5        145.05        134.84         7.80 o
  -6  10   5          0.41          9.99         4.62 o
  -5  10   5         23.77         22.08         4.31 o
  -4  10   5         14.21         14.00         3.98 o
  -3  10   5        339.69        322.68        11.00 o
  -2  10   5          4.92          4.14         2.22 o
  -1  10   5        541.91        551.25        12.22 o
   0  10   5         52.89         49.00         4.47 o
   1  10   5          0.44          2.81         3.64 o
   2  10   5         49.16         52.73         4.86 o
   3  10   5         22.57         16.39         4.39 o
   4  10   5         48.75         47.63         5.24 o
   5  10   5         18.03         27.82         5.21 o
  -5  11   5         28.76         24.05         8.28 o
  -4  11   5        227.63        239.30        12.25 o
  -3  11   5          4.55          6.85         3.14 o
  -2  11   5        129.84        132.03         5.69 o
  -1  11   5         58.72         67.28         4.04 o
   0  11   5         40.95         33.96         4.56 o
   1  11   5        153.39        151.95         8.25 o
   2  11   5          9.67         10.86         4.51 o
   3  11   5        230.15        215.45         9.88 o
   4  11   5         23.15         22.46         5.11 o
  -4  12   5          4.64          8.63         7.59 o
  -3  12   5         63.69         56.23         6.21 o
  -2  12   5         82.21         85.93         4.71 o
  -1  12   5        119.07        116.98         7.19 o
   0  12   5        338.07        328.84        12.52 o
   1  12   5        174.88        161.16         9.13 o
   2  12   5        161.17        174.24         9.75 o
 -10   0   6          4.42          2.07         5.52 o
  -9   0   6        447.08        445.44        19.67 o
  -8   0   6         10.55          6.56         4.14 o
  -7   0   6        958.50       1014.41        38.64 o
  -6   0   6        343.82        357.11        14.84 o
  -5   0   6          4.74          6.21         2.42 o
  -4   0   6       2827.14       2881.40       106.62 o
  -3   0   6         16.16         15.30         1.40 o
  -2   0   6       6335.70       6213.00       161.64 o
  -1   0   6       1357.10       1350.88        34.66 o
   0   0   6       4296.43       4418.60        86.28 o
   1   0   6        783.22        809.25        19.83 o
   2   0   6         15.15         14.06         1.34 o
   3   0   6       5684.19       5728.12        91.97 o
   4   0   6        421.84        454.66         8.94 o
   5   0   6         89.49        102.20         4.06 o
   6   0   6        332.94        296.01         7.62 o
   7   0   6          3.77          0.06         3.84 o
   8   0   6          3.94          1.38         6.90 o
 -10   1   6          3.64          1.73         5.87 o
  -9   1   6         45.62         40.59         5.00 o
  -8   1   6          9.63          8.64         2.90 o
  -7   1   6        320.86        294.96         9.26 o
  -6   1   6        803.47        751.39        20.49 o
  -5   1   6        994.97        925.04        20.25 o
  -4   1   6       2316.15       2272.27        48.54 o
  -3   1   6       1796.51       1703.75        36.59 o
  -2   1   6        749.40        727.31        13.77 o
  -1   1   6        636.39        591.27         9.03 o
   0   1   6       4793.43       4687.16        82.68 o
   1   1   6        566.04        522.82         9.85 o
   2   1   6         27.62         25.89         1.09 o
   3   1   6       1599.53       1513.62        20.58 o
   4   1   6         28.75         29.43         1.53 o
   5   1   6         91.34        101.53         2.80 o
   6   1   6        569.93        554.87         8.75 o
   7   1   6        995.62       1023.63        16.16 o
   8   1   6         73.21         56.10         3.25 o
 -10   2   6          1.20          3.11         6.21 o
  -9   2   6        190.31        188.39        12.08 o
  -8   2   6         11.44          8.97         4.83 o
  -7   2   6        263.55        274.68        12.94 o
  -6   2   6        796.21        816.16        22.07 o
  -5   2   6         92.57         79.57         3.14 o
  -4   2   6        871.44        849.18        18.59 o
  -3   2   6         40.82         54.49         2.63 o
  -2   2   6       2000.02       1863.84        36.68 o
  -1   2   6         16.38         27.59         1.40 o
   0   2   6       7448.93       7304.60       126.20 o
   1   2   6       3127.30       3173.94        46.62 o
   2   2   6       1112.26       1169.67        18.39 o
   3   2   6       3615.27       3649.15        50.11 o
   4   2   6         89.85        102.50         3.15 o
   5   2   6        847.14        840.07        12.32 o
   6   2   6         36.90         29.04         1.90 o
   7   2   6        102.31         79.80         4.03 o
   8   2   6         10.19          6.09         2.67 o
 -10   3   6         10.79         16.91         6.56 o
  -9   3   6          0.29         -3.45         5.52 o
  -8   3   6          6.06          1.38         4.83 o
  -7   3   6         83.78         92.12         8.28 o
  -6   3   6         38.18         37.23         3.42 o
  -5   3   6          9.26          8.02         1.44 o
  -4   3   6          0.28         -0.12         0.89 o
  -3   3   6       1859.87       1812.80        36.65 o
  -2   3   6        538.19        538.30        11.11 o
  -1   3   6        215.49        188.46         3.58 o
   0   3   6         92.97         90.91         3.34 o
   1   3   6         76.91         80.95         2.17 o
   2   3   6         17.78         17.76         1.72 o
   3   3   6        139.09        139.25         3.84 o
   4   3   6        593.81        591.22        10.23 o
   5   3   6        207.17        189.38         4.22 o
   6   3   6        178.08        176.08         7.10 o
   7   3   6          9.31          5.22         2.51 o
   8   3   6         57.40         50.18         4.60 o
  -9   4   6          3.81          0.69         5.87 o
  -8   4   6         23.93         34.16         5.87 o
  -7   4   6        179.67        176.31        10.35 o
  -6   4   6        202.73        221.64         8.17 o
  -5   4   6        145.97        140.76         3.89 o
  -4   4   6          1.54          2.54         1.13 o
  -3   4   6         17.10         21.83         1.45 o
  -2   4   6         85.88         77.39         2.40 o
  -1   4   6         11.69         12.14         1.25 o
   0   4   6        114.23         95.03         2.46 o
   1   4   6        263.86        225.76         4.45 o
   2   4   6         25.37         17.93         1.84 o
   3   4   6          8.47          4.93         1.84 o
   4   4   6        126.39        112.20         3.40 o
   5   4   6        204.72        207.08         6.97 o
   6   4   6        101.64        105.46         8.89 o
   7   4   6         15.48         15.99         4.05 o
   8   4   6          3.14          0.92         4.18 o
  -9   5   6         60.37         60.38         7.94 o
  -8   5   6          0.12          2.76         5.52 o
  -7   5   6         47.90         42.43         4.26 o
  -6   5   6        175.90        165.63         4.18 o
  -5   5   6         76.25         77.71         3.52 o
  -4   5   6        845.30        839.57        24.45 o
  -3   5   6        185.85        181.21         4.46 o
  -2   5   6         54.04         56.42         3.33 o
  -1   5   6         56.75         57.12         2.78 o
   0   5   6        215.81        211.27         4.70 o
   1   5   6       1077.08       1075.92        27.59 o
   2   5   6         86.45         76.02         2.77 o
   3   5   6        146.92        147.24         3.70 o
   4   5   6        124.65        121.66         5.17 o
   5   5   6        203.04        209.87         8.27 o
   6   5   6          2.11          3.32         3.37 o
   7   5   6         47.74         48.96         4.50 o
  -9   6   6         34.11         21.52         5.11 o
  -8   6   6          1.65          2.23         4.37 o
  -7   6   6        174.81        167.74         4.86 o
  -6   6   6         57.84         59.92         2.84 o
  -5   6   6          7.51          9.28         2.34 o
  -4   6   6         65.29         65.03         3.52 o
  -3   6   6        123.13        125.80         3.69 o
  -2   6   6       1181.90       1176.06        22.95 o
  -1   6   6         23.19         25.85         2.39 o
   0   6   6        207.49        220.28         4.78 o
   1   6   6          5.68          9.31         1.53 o
   2   6   6        203.54        183.55         4.21 o
   3   6   6        326.35        357.22         8.14 o
   4   6   6         13.83         10.61         2.89 o
   5   6   6        277.36        279.19         8.61 o
   6   6   6         62.72         52.74         4.44 o
   7   6   6         29.62         31.63         4.85 o
  -8   7   6         38.26         43.91         6.38 o
  -7   7   6         71.72         61.11         4.89 o
  -6   7   6        119.39         99.10         4.53 o
  -5   7   6        606.28        588.73        17.44 o
  -4   7   6         33.17         34.21         3.78 o
  -3   7   6       1659.20       1663.22        31.72 o
  -2   7   6        143.63        142.81         3.89 o
  -1   7   6       1400.59       1374.31        28.40 o
   0   7   6        945.21        951.57        16.85 o
   1   7   6        670.28        655.63        14.61 o
   2   7   6       1043.36       1046.46        18.97 o
   3   7   6        378.63        370.87         9.75 o
   4   7   6        454.12        436.73        11.47 o
   5   7   6         34.18         29.14         3.69 o
   6   7   6        234.28        209.61         8.27 o
   7   7   6         38.61         45.95         4.89 o
  -8   8   6          6.71          8.25         3.45 o
  -7   8   6         70.29         53.36         4.85 o
  -6   8   6         95.32        103.87         6.08 o
  -5   8   6         47.50         51.41         4.75 o
  -4   8   6        389.21        410.96        13.15 o
  -3   8   6         94.33         91.01         6.90 o
  -2   8   6        552.77        564.01        10.65 o
  -1   8   6         22.54         23.35         1.93 o
   0   8   6        671.73        701.78        14.42 o
   1   8   6        193.16        194.35         4.99 o
   2   8   6        135.00        124.02         6.57 o
   3   8   6        595.97        599.62        18.05 o
   4   8   6        108.98        115.56        10.52 o
   5   8   6         47.17         59.25         6.38 o
   6   8   6          5.16          4.43         3.95 o
  -7   9   6          3.90          0.24         3.81 o
  -6   9   6        174.58        161.84         8.74 o
  -5   9   6        234.03        228.58         9.62 o
  -4   9   6        171.32        141.75         7.86 o
  -3   9   6        998.32       1054.59        29.39 o
  -2   9   6          7.29         10.95         2.21 o
  -1   9   6        909.27        895.93        19.83 o
   0   9   6        136.42        123.06         4.63 o
   1   9   6        167.82        171.17         5.18 o
   2   9   6         36.87         34.29         4.26 o
   3   9   6         84.61        106.83        12.42 o
   4   9   6        353.67        363.56        12.93 o
   5   9   6          0.37         -0.83         4.75 o
  -6  10   6        429.03        478.64        15.72 o
  -5  10   6         24.16         21.27         4.72 o
  -4  10   6        179.15        198.16         9.23 o
  -3  10   6          9.18         15.93         3.89 o
  -2  10   6         65.74         68.28         3.69 o
  -1  10   6        108.67        108.35         4.42 o
   0  10   6        540.87        565.77        14.26 o
   1  10   6        758.53        773.73        22.44 o
   2  10   6        280.89        274.39        10.97 o
   3  10   6        149.78        159.45         8.77 o
   4  10   6         10.33         10.65         4.75 o
  -5  11   6         47.13         49.09         5.87 o
  -4  11   6          2.78          0.35         6.38 o
  -3  11   6        828.38        845.52        29.89 o
  -2  11   6        210.32        226.78         7.90 o
  -1  11   6        321.79        330.42         9.72 o
   0  11   6         92.25         91.74         6.56 o
   1  11   6          2.95         -2.89         7.59 o
   2  11   6        109.42        105.37         6.71 o
   3  11   6         10.86          4.23         4.75 o
  -2  12   6         30.33         33.47         7.94 o
  -1  12   6         43.56         51.98         5.39 o
   0  12   6        116.16        124.55        13.97 o
   1  12   6        179.48        198.41         9.99 o
 -10   1   7         42.15         38.99         7.25 o
  -9   1   7         21.12         19.87         3.88 o
  -8   1   7         16.99         17.08         3.23 o
  -7   1   7          8.27          8.41         2.65 o
  -6   1   7         48.59         43.39         2.57 o
  -5   1   7        242.69        253.05         7.93 o
  -4   1   7          7.02          8.47         2.06 o
  -3   1   7        166.22        187.25         6.45 o
  -2   1   7         91.69         91.98         2.35 o
  -1   1   7         12.14          9.65         0.96 o
   0   1   7        434.03        433.45         9.50 o
   1   1   7          8.18          4.18         0.92 o
   2   1   7        823.10        827.95        15.27 o
   3   1   7         72.71         77.77         2.16 o
   4   1   7        121.78        119.80         3.61 o
   5   1   7         16.79         18.39         1.84 o
   6   1   7         79.32         83.49         3.00 o
   7   1   7          6.88          3.27         1.94 o
   8   1   7          0.96          4.49         3.80 o
  -9   2   7         33.82         29.67         6.21 o
  -8   2   7        156.69        185.63        11.39 o
  -7   2   7         24.77         20.60         2.38 o
  -6   2   7        234.15        223.97         6.27 o
  -5   2   7         56.65         55.39         3.39 o
  -4   2   7        430.93        437.83        12.44 o
  -3   2   7       1170.22       1169.08        20.57 o
  -2   2   7        849.43        857.57        15.33 o
  -1   2   7       2434.45       2343.75        40.57 o
   0   2   7        107.35        112.36         3.16 o
   1   2   7        254.36        238.25         4.69 o
   2   2   7        160.91        166.50         4.21 o
   3   2   7         72.79         73.27         2.43 o
   4   2   7         59.87         61.23         2.46 o
   5   2   7        172.73        156.74         4.45 o
   6   2   7         91.96        100.45         3.92 o
   7   2   7          0.34         -0.43         2.72 o
   8   2   7          0.98         -0.57         3.12 o
  -9   3   7          5.27          0.00         5.87 o
  -8   3   7          4.67          3.80         5.18 o
  -7   3   7        141.35        129.05         6.83 o
  -6   3   7        539.88        500.98        17.08 o
  -5   3   7        789.70        767.67        20.85 o
  -4   3   7       1591.80       1581.43        30.34 o
  -3   3   7        265.46        250.34         8.17 o
  -2   3   7         29.90         27.60         1.99 o
  -1   3   7        136.48        138.53         3.03 o
   0   3   7        496.37        500.17         9.44 o
   1   3   7        627.13        609.27        10.26 o
   2   3   7       4113.30       4066.90        70.40 o
   3   3   7        435.67        451.27         9.10 o
   4   3   7        266.26        256.74         5.55 o
   5   3   7         69.46         79.03         3.08 o
   6   3   7        353.35        369.39        10.66 o
   7   3   7         83.82         77.16         5.31 o
  -9   4   7          0.72          1.38         6.21 o
  -8   4   7        351.36        357.40        12.44 o
  -7   4   7         31.16         26.10         3.90 o
  -6   4   7         57.52         74.87         6.56 o
  -5   4   7         36.55         35.06         3.29 o
  -4   4   7        139.80        145.41         3.89 o
  -3   4   7       1556.43       1442.52        32.44 o
  -2   4   7        328.64        354.84         8.84 o
  -1   4   7       5109.60       4958.18        85.35 o
   0   4   7        133.72        133.25         3.14 o
   1   4   7        300.28        278.26         5.88 o
   2   4   7        222.73        205.59         4.53 o
   3   4   7          8.99          6.58         1.75 o
   4   4   7        372.09        364.43         7.15 o
   5   4   7        492.86        464.54         9.47 o
   6   4   7        389.47        412.59        14.82 o
   7   4   7        265.90        259.79         9.56 o
  -9   5   7          3.06          1.04         7.07 o
  -8   5   7          8.25         11.12         4.83 o
  -7   5   7        286.38        297.77        15.53 o
  -6   5   7        130.64        124.56        10.01 o
  -5   5   7        943.80        933.78        21.65 o
  -4   5   7        755.20        707.08        16.58 o
  -3   5   7         12.08         14.03         1.58 o
  -2   5   7        435.93        413.17         9.76 o
  -1   5   7          1.31          4.28         1.60 o
   0   5   7       1329.02       1335.30        27.29 o
   1   5   7          3.85          3.12         2.69 o
   2   5   7       2113.81       2105.74        33.56 o
   3   5   7        992.99        982.36        16.33 o
   4   5   7        113.24        112.29         3.52 o
   5   5   7        435.23        457.81        12.21 o
   6   5   7         84.31        102.68         5.56 o
   7   5   7          1.63          1.23         4.17 o
  -8   6   7         27.63         37.95         7.25 o
  -7   6   7         73.05         78.32         7.59 o
  -6   6   7         55.83         49.66         2.91 o
  -5   6   7         26.89         28.55         2.68 o
  -4   6   7        256.58        274.74         7.90 o
  -3   6   7        550.50        533.20        12.46 o
  -2   6   7         88.28         87.54         3.76 o
  -1   6   7       2505.57       2416.73        54.73 o
   0   6   7        560.88        540.09        11.38 o
   1   6   7        571.68        569.11        14.84 o
   2   6   7        561.92        527.71        10.34 o
   3   6   7          3.04          2.69         1.76 o
   4   6   7         21.34         19.93         4.05 o
   5   6   7        154.42        140.31         7.51 o
   6   6   7        233.61        240.32         8.79 o
  -8   7   7          0.19         -4.14         6.56 o
  -7   7   7        311.21        325.56        16.47 o
  -6   7   7         16.52         14.76         2.47 o
  -5   7   7         16.57         18.05         3.88 o
  -4   7   7        707.06        738.85        21.22 o
  -3   7   7         48.66         49.90         4.93 o
  -2   7   7        731.29        752.53        17.97 o
  -1   7   7        174.88        195.68         6.32 o
   0   7   7        104.86        108.24         5.01 o
   1   7   7        512.50        492.68        14.04 o
   2   7   7        161.42        156.76         4.68 o
   3   7   7        228.93        241.90         6.37 o
   4   7   7          3.25          3.96         4.26 o
   5   7   7        332.02        357.87        10.65 o
   6   7   7         25.37         27.75         4.43 o
  -7   8   7         91.82         84.88         4.48 o
  -6   8   7         10.18          9.49         5.00 o
  -5   8   7        112.06        116.48        11.90 o
  -4   8   7        369.16        355.48        12.77 o
  -3   8   7          4.61          8.25         2.39 o
  -2   8   7        132.64        120.16         4.40 o
  -1   8   7          1.36          3.60         2.18 o
   0   8   7        723.89        725.02        18.80 o
   1   8   7         68.68         66.77         5.75 o
   2   8   7         70.74         60.15         3.25 o
   3   8   7        110.98        101.42        18.11 o
   4   8   7        540.00        518.54        16.83 o
   5   8   7         35.48         40.48         5.61 o
  -6   9   7          2.67          7.85         4.51 o
  -5   9   7         42.48         28.10         4.72 o
  -4   9   7         53.07         59.74         9.14 o
  -3   9   7        369.00        361.74        12.38 o
  -2   9   7          8.93          6.39         3.29 o
  -1   9   7          6.01          4.83         2.94 o
   0   9   7          1.30         -0.92         2.42 o
   1   9   7         15.41         14.27         2.43 o
   2   9   7          1.98          1.93         4.02 o
   3   9   7        264.71        242.97        10.48 o
   4   9   7         15.55         14.66         4.88 o
  -5  10   7          5.24          1.16         4.62 o
  -4  10   7          1.07          0.07         4.47 o
  -3  10   7         87.96         88.18         5.88 o
  -2  10   7          4.45          4.17         2.52 o
  -1  10   7         15.19         18.79         2.74 o
   0  10   7         80.87         74.31         6.40 o
   1  10   7         67.98         60.45         5.21 o
   2  10   7          3.49          0.40         5.18 o
   3  10   7         22.40         19.48         7.25 o
  -4  11   7         34.35         36.96         5.14 o
  -3  11   7         97.82         91.10         7.07 o
  -2  11   7        199.31        211.80         7.95 o
  -1  11   7         34.00         42.13         3.84 o
   0  11   7        194.06        206.45        14.34 o
   1  11   7          2.06         -0.56         4.62 o
   2  11   7         23.67         25.74         5.24 o
  -9   0   8         89.94         80.74         7.25 o
  -8   0   8         17.99         11.03         3.53 o
  -7   0   8        348.09        300.70        10.00 o
  -6   0   8        162.76        193.91        10.01 o
  -5   0   8       1027.60        978.18        37.26 o
  -4   0   8        186.60        152.85         8.28 o
  -3   0   8        368.62        370.57        15.53 o
  -2   0   8       2404.45       2111.62        78.67 o
  -1   0   8         65.56         79.88         4.39 o
   0   0   8        826.72        811.64        23.57 o
   1   0   8        915.74        933.49        27.21 o
   2   0   8         46.05         50.25         3.25 o
   3   0   8        147.53        138.45         8.56 o
   4   0   8        600.23        625.43        20.18 o
   5   0   8       1308.83       1409.85        76.60 o
   6   0   8         65.93         50.81         4.53 o
   7   0   8         81.54         92.57        11.56 o
  -9   1   8        123.50        135.25        11.04 o
  -8   1   8         25.46         23.21         2.97 o
  -7   1   8         47.00         32.87         2.36 o
  -6   1   8        191.85        223.73         7.80 o
  -5   1   8        494.58        440.38        12.81 o
  -4   1   8       1147.82       1169.34        31.35 o
  -3   1   8         22.93         18.95         2.55 o
  -2   1   8       2639.93       2715.96        51.83 o
  -1   1   8        374.23        380.49         9.55 o
   0   1   8        259.60        291.04         6.67 o
   1   1   8       3273.97       3287.18        57.10 o
   2   1   8        653.93        645.04        12.02 o
   3   1   8        959.27        964.43        25.49 o
   4   1   8         14.85         11.28         2.56 o
   5   1   8         14.42         12.15         2.46 o
   6   1   8        214.82        202.88         6.14 o
   7   1   8         22.89         16.01         2.42 o
  -9   2   8         29.26         19.83         6.04 o
  -8   2   8          3.92          0.80         3.78 o
  -7   2   8         94.44         77.86         4.45 o
  -6   2   8         79.58         85.75         4.51 o
  -5   2   8        249.21        252.45         8.15 o
  -4   2   8        498.87        454.85        13.17 o
  -3   2   8         65.28         75.37         3.95 o
  -2   2   8       2506.46       2354.74        52.61 o
  -1   2   8        173.24        153.87         4.88 o
   0   2   8        155.97        136.39         3.69 o
   1   2   8         22.31         19.74         3.24 o
   2   2   8        155.94        162.70         5.12 o
   3   2   8        196.71        207.24         6.17 o
   4   2   8        456.77        451.34         9.23 o
   5   2   8        729.92        735.90        17.89 o
   6   2   8          1.22          4.06         2.66 o
   7   2   8         88.49         93.60         4.91 o
  -9   3   8         21.36         19.14         4.75 o
  -8   3   8        124.26        123.19         7.56 o
  -7   3   8         70.31         67.97         6.90 o
  -6   3   8        236.06        238.48         8.63 o
  -5   3   8         93.26         87.60         4.64 o
  -4   3   8          2.58          2.61         1.87 o
  -3   3   8        121.67        120.60         6.42 o
  -2   3   8        205.12        208.26         6.03 o
  -1   3   8        532.63        535.32        11.10 o
   0   3   8        164.95        169.38         6.66 o
   1   3   8        973.11        940.00        18.33 o
   2   3   8        117.45        104.02         4.02 o
   3   3   8          6.22          6.90         1.95 o
   4   3   8         24.18         23.02         2.56 o
   5   3   8          3.54          2.36         2.09 o
   6   3   8         21.28         16.67         2.43 o
   7   3   8        153.30        134.58         7.40 o
  -9   4   8          0.99         -0.69         4.64 o
  -8   4   8          8.78          9.66         6.56 o
  -7   4   8         15.51          6.56         5.87 o
  -6   4   8        144.62        139.74        10.35 o
  -5   4   8        168.12        193.57        11.04 o
  -4   4   8        119.44        117.68         4.09 o
  -3   4   8        188.92        188.49         4.84 o
  -2   4   8          1.61          1.82         1.57 o
  -1   4   8        129.37        129.74         4.75 o
   0   4   8         14.36         15.28         2.52 o
   1   4   8          1.06         -1.92         1.92 o
   2   4   8        102.48        106.41         3.85 o
   3   4   8        149.96        140.51         4.55 o
   4   4   8        107.77        109.49         5.50 o
   5   4   8          3.22          3.11         2.27 o
   6   4   8         40.79         44.85         6.10 o
  -8   5   8          4.91          1.73         6.21 o
  -7   5   8          0.10          4.14         5.52 o
  -6   5   8         30.96         26.22         5.52 o
  -5   5   8         35.87         36.75         2.68 o
  -4   5   8        360.76        360.27         7.98 o
  -3   5   8          0.10          2.45         1.69 o
  -2   5   8        177.74        182.60         5.71 o
  -1   5   8         48.54         49.50         3.09 o
   0   5   8        112.61        105.57         4.70 o
   1   5   8         20.13         21.89         2.40 o
   2   5   8         12.85         13.45         2.48 o
   3   5   8        276.70        264.04         5.90 o
   4   5   8        144.24        127.03         4.39 o
   5   5   8          2.40          0.35         3.55 o
   6   5   8         13.65         14.28         4.36 o
  -8   6   8         51.71         52.79         8.28 o
  -7   6   8         52.38         52.10         7.25 o
  -6   6   8        126.25        114.60         7.25 o
  -5   6   8         54.36         49.28         3.40 o
  -4   6   8         21.38         18.71         2.63 o
  -3   6   8         81.50         88.14         3.95 o
  -2   6   8        148.82        135.85         5.00 o
  -1   6   8        289.08        283.44         7.95 o
   0   6   8        203.35        172.13         5.27 o
   1   6   8        441.64        429.70        12.21 o
   2   6   8         29.57         28.33         2.58 o
   3   6   8         24.16         22.85         2.49 o
   4   6   8         12.66         14.57         2.46 o
   5   6   8        162.64        175.53         7.53 o
   6   6   8        219.66        219.30        10.85 o
  -7   7   8         21.37         11.04         6.56 o
  -6   7   8         69.60         62.06         3.59 o
  -5   7   8         17.93         17.90         3.00 o
  -4   7   8        130.27        134.85         7.44 o
  -3   7   8          1.67          3.38         2.29 o
  -2   7   8          4.57          9.52         2.42 o
  -1   7   8        245.69        248.95         7.28 o
   0   7   8         83.69         69.13         6.82 o
   1   7   8        730.27        753.37        22.92 o
   2   7   8        101.95         99.22         3.83 o
   3   7   8        192.88        193.26         6.15 o
   4   7   8         93.12         95.04        10.18 o
   5   7   8          2.80          6.56         5.24 o
  -6   8   8         22.99         19.67         6.90 o
  -5   8   8        383.65        408.95        23.81 o
  -4   8   8         67.93         70.93         5.35 o
  -3   8   8        360.85        376.91        27.43 o
  -2   8   8        532.50        515.91        12.65 o
  -1   8   8        232.75        243.34         7.46 o
   0   8   8        448.08        434.76        13.65 o
   1   8   8         88.65        101.48         5.84 o
   2   8   8        202.65        204.98         6.27 o
   3   8   8         48.00         45.46         7.59 o
   4   8   8        227.32        229.75        10.98 o
  -6   9   8        102.96        126.63        10.01 o
  -5   9   8          6.76          3.36         4.62 o
  -4   9   8         92.64         90.91         6.04 o
  -3   9   8        182.08        180.26         8.78 o
  -2   9   8        399.48        421.44        10.99 o
  -1   9   8        423.59        413.14         9.68 o
   0   9   8        224.29        235.50         8.77 o
   1   9   8        329.91        328.20        11.18 o
   2   9   8         64.72         56.83         6.73 o
   3   9   8         13.44         10.01         4.88 o
  -4  10   8         91.29         80.84         5.88 o
  -3  10   8        276.06        303.49        11.59 o
  -2  10   8         89.99         84.83         4.48 o
  -1  10   8          3.12          1.52         2.74 o
   0  10   8         43.87         37.58         3.79 o
   1  10   8          4.16         -1.08         3.05 o
   2  10   8        329.94        326.24        12.55 o
  -9   1   9          2.85          9.32         4.39 o
  -8   1   9         41.24         40.86         4.26 o
  -7   1   9          4.98          8.23         3.80 o
  -6   1   9          1.04          5.46         4.83 o
  -5   1   9        146.62        142.13         6.22 o
  -4   1   9         10.39          8.09         2.80 o
  -3   1   9        653.55        689.71        19.27 o
  -2   1   9         33.69         42.60         2.85 o
  -1   1   9         42.34         45.69         2.45 o
   0   1   9          5.19          2.92         1.76 o
   1   1   9         81.69         77.59         3.94 o
   2   1   9        162.25        161.80         4.74 o
   3   1   9         31.98         29.12         3.14 o
   4   1   9         51.53         55.13         4.81 o
   5   1   9        163.45        160.68         6.67 o
   6   1   9         18.95         14.32         3.07 o
  -8   2   9         56.26         57.28         7.25 o
  -7   2   9         64.82         70.25         9.66 o
  -6   2   9         88.55         91.38         5.00 o
  -5   2   9          1.85          0.44         2.65 o
  -4   2   9          6.39          8.41         2.65 o
  -3   2   9        401.53        376.37        28.64 o
  -2   2   9        208.99        235.81         5.78 o
  -1   2   9        601.64        575.91        12.46 o
   0   2   9       1262.84       1385.58        28.88 o
   1   2   9        188.60        173.83         5.38 o
   2   2   9        372.23        391.47         9.14 o
   3   2   9         89.74         88.52         5.54 o
   4   2   9        226.70        240.61         7.45 o
   5   2   9         16.28         16.01         2.76 o
   6   2   9         14.55         18.06         3.25 o
  -8   3   9          5.49         12.08         6.21 o
  -7   3   9          0.97          0.00         5.52 o
  -6   3   9          0.66          0.66         2.81 o
  -5   3   9        242.93        240.22         8.25 o
  -4   3   9         46.12         61.64         3.81 o
  -3   3   9       1489.85       1477.41        28.72 o
  -2   3   9         25.12         15.62         1.96 o
  -1   3   9        428.64        422.46         9.65 o
   0   3   9        171.32        165.29         8.13 o
   1   3   9        183.50        170.11         5.28 o
   2   3   9        144.50        131.82         5.02 o
   3   3   9          1.57          4.06         2.87 o
   4   3   9        390.26        375.15        12.65 o
   5   3   9         67.26         67.22         4.03 o
   6   3   9         18.47         14.41         2.92 o
  -8   4   9         56.63         45.89         7.25 o
  -7   4   9        145.49        154.92        11.73 o
  -6   4   9        567.66        562.75        24.15 o
  -5   4   9        118.21        127.28         5.94 o
  -4   4   9        203.53        205.51         6.05 o
  -3   4   9          8.01          3.36         1.87 o
  -2   4   9         57.57         69.97         3.44 o
  -1   4   9         68.06         44.96         3.17 o
   0   4   9       1203.78       1342.87        29.81 o
   1   4   9        808.61        797.53        18.66 o
   2   4   9        166.62        181.11         6.90 o
   3   4   9        455.82        472.48        14.13 o
   4   4   9        332.39        347.83         8.42 o
   5   4   9         22.64         23.92         2.82 o
   6   4   9         77.36         98.85         7.20 o
  -8   5   9         29.89         23.12         7.25 o
  -7   5   9         17.33         29.33         6.56 o
  -6   5   9         25.79         46.58         6.90 o
  -5   5   9        116.07        108.10         4.04 o
  -4   5   9         13.89         23.08         2.11 o
  -3   5   9       1058.58       1060.11        34.91 o
  -2   5   9        285.20        266.86         7.67 o
  -1   5   9        196.54        208.35         6.68 o
   0   5   9        643.99        638.00        16.68 o
   1   5   9         53.83         48.44         3.77 o
   2   5   9         84.69         71.45         5.22 o
   3   5   9         97.66         96.24         4.48 o
   4   5   9        164.14        159.98         7.12 o
   5   5   9         14.54         16.60         3.29 o
  -7   6   9         21.33         36.92         7.25 o
  -6   6   9        217.07        256.71        15.18 o
  -5   6   9         55.82         46.74         8.11 o
  -4   6   9        284.60        303.21        18.20 o
  -3   6   9         12.04          6.69         2.47 o
  -2   6   9         55.42         74.48         3.74 o
  -1   6   9         11.81         20.56         2.93 o
   0   6   9        107.56        120.43         5.67 o
   1   6   9        357.24        357.16        12.21 o
   2   6   9         21.39         19.73         2.94 o
   3   6   9        464.91        472.41        14.87 o
   4   6   9        102.48         86.23         4.25 o
   5   6   9         35.98         28.79         5.86 o
  -6   7   9          4.77          4.24         2.46 o
  -5   7   9         51.66         46.31         6.56 o
  -4   7   9         19.83         26.10         4.39 o
  -3   7   9        115.22        126.57         5.71 o
  -2   7   9        463.08        460.82        11.54 o
  -1   7   9        155.36        153.68         6.07 o
   0   7   9        693.58        662.43        16.00 o
   1   7   9         45.34         48.87         3.35 o
   2   7   9          2.24          2.45         2.76 o
   3   7   9         56.10         52.27         3.74 o
   4   7   9          1.45          4.32         5.24 o
  -6   8   9         22.58         21.36         3.86 o
  -5   8   9         73.61         80.05         8.63 o
  -4   8   9         39.70         37.72         9.49 o
  -3   8   9         61.58         46.25         5.87 o
  -2   8   9         62.37         57.66         3.80 o
  -1   8   9         37.62         46.83         3.68 o
   0   8   9         96.70         95.14         4.83 o
   1   8   9         39.88         41.75         3.36 o
   2   8   9          1.11          0.85         2.66 o
   3   8   9        387.43        409.44        11.72 o
  -4   9   9          5.53          2.72         4.47 o
  -3   9   9         11.51         13.02         4.47 o
  -2   9   9         64.04         65.08         6.05 o
  -1   9   9         19.08         13.71         3.34 o
   0   9   9          9.78          3.94         2.86 o
   1   9   9         45.48         45.17         3.45 o
   2   9   9        195.57        206.14         7.96 o
  -2  10   9         61.25         49.95         4.07 o
  -1  10   9         56.56         46.43         4.35 o
   0  10   9         54.27         47.55         4.28 o
  -8   0  10         31.71         47.27         6.56 o
  -7   0  10        184.05        175.97        11.39 o
  -6   0  10        121.03        162.17        10.35 o
  -5   0  10         29.13         27.60         5.18 o
  -4   0  10        228.93        285.00        13.80 o
  -3   0  10        405.22        411.63        17.94 o
  -2   0  10         11.63         12.42         4.83 o
  -1   0  10       2258.31       2468.39        92.81 o
   0   0  10        379.18        317.16        15.53 o
   1   0  10        905.61        962.65        42.70 o
   2   0  10        145.15        120.23        25.02 o
   3   0  10          0.61          0.64         4.37 o
   4   0  10        122.28        116.29         7.94 o
   5   0  10         45.33         36.08         6.56 o
  -8   1  10          6.53         10.09         3.88 o
  -7   1  10        126.39        135.58         7.06 o
  -6   1  10         28.92         26.57         3.64 o
  -5   1  10         23.20         37.38         3.78 o
  -4   1  10        766.86        784.00        21.96 o
  -3   1  10        177.40        126.09         6.38 o
  -2   1  10        526.72        508.60        15.13 o
  -1   1  10         36.59         17.22         2.25 o
   0   1  10         74.11         86.58         3.75 o
   1   1  10         10.40         10.61         2.72 o
   2   1  10        253.52        301.18         7.93 o
   3   1  10        900.08        934.60        23.21 o
   4   1  10         47.18         53.98         4.24 o
   5   1  10        491.12        520.67        14.65 o
  -8   2  10          3.84         12.77         6.21 o
  -7   2  10         22.43         21.24         3.81 o
  -6   2  10          1.34          7.13         3.23 o
  -5   2  10          1.77          3.53         3.23 o
  -4   2  10        154.37        184.65        14.49 o
  -3   2  10         24.87         16.13         3.14 o
  -2   2  10         96.83        118.35         4.28 o
  -1   2  10        276.85        284.13         8.67 o
   0   2  10        339.84        320.21         8.36 o
   1   2  10         77.87         74.53         3.74 o
   2   2  10         21.37         15.67         3.19 o
   3   2  10         46.36         42.95         3.78 o
   4   2  10        112.91        118.44         5.29 o
   5   2  10          1.54         -3.83         3.83 o
  -8   3  10          3.42         -3.11         6.56 o
  -7   3  10         31.55         39.68         6.90 o
  -6   3  10        148.53        139.67         7.05 o
  -5   3  10         90.89         99.79         5.61 o
  -4   3  10        662.10        617.76        33.30 o
  -3   3  10          0.01         -0.55         2.39 o
  -2   3  10         89.64         92.56         3.78 o
  -1   3  10          1.15         -1.26         2.16 o
   0   3  10          2.13          3.34         3.10 o
   1   3  10         11.97         15.50         3.49 o
   2   3  10        221.36        239.35         8.42 o
   3   3  10        180.16        177.68         8.27 o
   4   3  10          0.59         -3.11         3.50 o
   5   3  10         52.64         50.55         3.91 o
  -7   4  10          0.54          9.32         6.56 o
  -6   4  10          8.80         21.05         6.21 o
  -5   4  10          7.66          7.46         3.19 o
  -4   4  10          9.50          7.94         3.13 o
  -3   4  10         36.39         40.21         2.62 o
  -2   4  10         42.02         44.25         4.03 o
  -1   4  10         99.27         90.86         4.63 o
   0   4  10         14.96         11.29         4.45 o
   1   4  10         53.40         53.89         4.41 o
   2   4  10        141.85        143.44         6.61 o
   3   4  10          6.38          2.30         3.91 o
   4   4  10          3.85          0.28         2.99 o
   5   4  10        135.76        145.61        12.42 o
  -7   5  10          0.24         11.73         6.90 o
  -6   5  10         15.05         30.02         6.90 o
  -5   5  10          8.32         18.63         6.56 o
  -4   5  10         25.53         26.89         2.63 o
  -3   5  10         48.46         53.10         4.68 o
  -2   5  10         88.91         84.14         4.29 o
  -1   5  10        140.15        139.85         6.32 o
   0   5  10          1.50         -2.72         3.24 o
   1   5  10          2.83          1.18         3.37 o
   2   5  10         14.13          5.98         6.89 o
   3   5  10         61.32         60.97         3.96 o
   4   5  10         25.76         27.77         3.84 o
  -6   6  10        187.05        229.45        14.84 o
  -5   6  10         33.98         26.95         5.00 o
  -4   6  10        116.05        118.47        15.87 o
  -3   6  10         12.82         11.27         3.05 o
  -2   6  10         15.25          6.80         3.93 o
  -1   6  10        170.76        180.77         6.83 o
   0   6  10        147.16        128.43         6.03 o
   1   6  10        192.68        204.21         7.83 o
   2   6  10          8.78          5.51         3.91 o
   3   6  10         20.92         12.82         3.51 o
  -5   7  10          6.22         12.90         3.55 o
  -4   7  10        104.14        112.14         9.32 o
  -3   7  10         46.25         52.54         3.80 o
  -2   7  10        125.51        121.71         5.70 o
  -1   7  10        143.86        133.31         6.04 o
   0   7  10          2.91         -0.99         3.35 o
   1   7  10          0.62          1.86         3.70 o
   2   7  10          3.02          1.11         3.43 o
   3   7  10         93.02         86.41         4.44 o
  -4   8  10         20.85         25.31         4.88 o
  -3   8  10        163.27        153.82         8.41 o
  -2   8  10          1.72          0.00         3.20 o
  -1   8  10        209.77        207.16         9.81 o
   0   8  10        157.28        145.56         6.77 o
   1   8  10        130.06        118.26         5.95 o
   2   8  10        214.03        217.36        10.97 o
  -2   9  10         49.03         45.92         4.08 o
  -1   9  10         47.37         40.26         4.20 o
  -7   1  11          2.29          2.94         3.88 o
  -6   1  11         12.95         19.54         4.02 o
  -5   1  11          0.77          5.51         3.78 o
  -4   1  11          4.33          3.72         3.53 o
  -3   1  11         49.33         47.20         4.49 o
  -2   1  11          3.42          4.49         3.90 o
  -1   1  11        303.81        285.01        10.97 o
   0   1  11         63.93         67.62         3.78 o
   1   1  11         86.94         98.67         6.83 o
   2   1  11          4.52          1.64         3.31 o
   3   1  11          6.83          8.87         3.63 o
   4   1  11        132.71        129.14         8.02 o
  -7   2  11          2.21          9.84         4.06 o
  -6   2  11          2.26          4.14         3.73 o
  -5   2  11        258.33        293.81        12.59 o
  -4   2  11          7.24         11.78         3.73 o
  -3   2  11         35.91         44.36         4.37 o
  -2   2  11          2.08         -1.48         3.78 o
  -1   2  11        239.87        202.91         6.16 o
   0   2  11         94.19         92.76         4.48 o
   1   2  11         79.84         57.63         4.63 o
   2   2  11        182.05        196.15        11.18 o
   3   2  11         44.69         55.54         5.78 o
   4   2  11         46.35         46.55         4.58 o
  -7   3  11         14.38         21.74         6.90 o
  -6   3  11         11.34         18.88         3.89 o
  -5   3  11         44.89         36.43         4.06 o
  -4   3  11          5.46          2.35         3.56 o
  -3   3  11        216.08        217.75         9.02 o
  -2   3  11        199.56        250.05         7.69 o
  -1   3  11        218.06        221.71         9.61 o
   0   3  11        176.16        210.41         7.90 o
   1   3  11        179.55        199.53        14.74 o
   2   3  11        123.93        134.67         6.37 o
   3   3  11          1.23         -4.29         4.29 o
   4   3  11         54.62         58.36         5.69 o
  -6   4  11          4.17          3.45         6.90 o
  -5   4  11        242.42        258.88         9.83 o
  -4   4  11        109.64         80.79         5.05 o
  -3   4  11        207.85        239.30        14.02 o
  -2   4  11        390.49        360.84        11.21 o
  -1   4  11         72.98         51.57         4.17 o
   0   4  11         78.45         79.40         5.30 o
   1   4  11          3.34         -3.65         3.65 o
   2   4  11         77.52         91.86         7.22 o
   3   4  11         39.30         45.13         5.11 o
  -6   5  11         69.18        108.00         9.66 o
  -5   5  11         62.10         51.76         7.59 o
  -4   5  11         44.86         52.90         3.23 o
  -3   5  11          7.78          5.38         2.69 o
  -2   5  11        164.43        206.37         7.49 o
  -1   5  11         95.25         88.11         6.05 o
   0   5  11         67.34         79.99         4.91 o
   1   5  11        287.06        303.20        10.63 o
   2   5  11        272.04        253.18        10.96 o
   3   5  11          1.73         -0.97         4.51 o
  -5   6  11         41.30         54.17         7.94 o
  -4   6  11         85.34         82.34         8.24 o
  -3   6  11         22.96         34.85         4.56 o
  -2   6  11        377.39        381.21        10.68 o
  -1   6  11          1.52         -2.05         3.49 o
   0   6  11         24.18         15.73         3.89 o
   1   6  11         10.59         12.70         4.17 o
   2   6  11          1.16         -4.18         4.18 o
  -4   7  11          0.79         -6.21         6.56 o
  -3   7  11          1.58         10.26         3.70 o
  -2   7  11          0.03         -0.07         3.54 o
  -1   7  11         26.83         24.62         4.03 o
   0   7  11         20.98          9.13         3.97 o
   1   7  11        249.47        256.13         9.28 o
  -6   0  12        204.50        252.91        14.84 o
  -5   0  12        100.13         81.43         7.94 o
  -4   0  12        216.76        264.99        14.84 o
  -3   0  12         16.81          3.11         5.87 o
  -2   0  12         29.58          8.97         6.90 o
  -1   0  12         50.33         45.20         7.94 o
   0   0  12          3.49         -6.90         6.90 o
   1   0  12        889.42       1037.52        42.78 o
   2   0  12         53.83         87.98        10.70 o
   3   0  12        757.04        859.50        85.40 o
  -6   1  12          6.39         18.52         4.64 o
  -5   1  12          1.38         -0.30         5.18 o
  -4   1  12          4.91          7.63         5.52 o
  -3   1  12        133.92        161.44         8.66 o
  -2   1  12        129.54        109.07         6.59 o
  -1   1  12         76.81        108.67         9.49 o
   0   1  12        107.82         89.20         6.71 o
   1   1  12         49.02         30.76         5.97 o
   2   1  12         60.85         57.95         5.32 o
  -6   2  12        108.13        116.77         9.32 o
  -5   2  12          0.70          0.67         4.22 o
  -4   2  12        122.15        121.74        22.25 o
  -3   2  12         29.59         18.08         4.51 o
  -2   2  12         50.88         62.19         6.21 o
  -1   2  12          9.32         12.19         5.50 o
   0   2  12        158.94        199.72        15.30 o
   1   2  12         63.13         63.60         5.24 o
   2   2  12         23.36         30.48         4.95 o
  -5   3  12          0.33          2.88         4.31 o
  -4   3  12          3.02         -3.26         3.98 o
  -3   3  12         17.52         27.60         4.86 o
  -2   3  12        111.90         96.43         7.04 o
  -1   3  12         11.32         12.65         3.28 o
   0   3  12        182.00        189.34        11.04 o
   1   3  12         41.49         34.67         4.77 o
   2   3  12          6.27          6.47         4.64 o
  -5   4  12         13.31         13.26         4.21 o
  -4   4  12          3.74          2.35         4.22 o
  -3   4  12         56.62         63.46         5.45 o
  -2   4  12          2.71          3.67         3.28 o
  -1   4  12          0.10         -3.45         6.21 o
   0   4  12         70.42         81.24         8.26 o
   1   4  12          2.54          0.22         4.31 o
  -4   5  12          5.11          4.48         4.22 o
  -3   5  12          3.99          4.34         2.89 o
  -2   5  12         44.08         39.45         5.24 o
  -1   5  12         97.96        109.11         6.28 o
   0   5  12          5.35          5.66         4.17 o
  -4   1  13          9.75          4.55         4.51 o
  -3   1  13         15.00          3.88         5.52 o
  -2   1  13          0.52         -3.23         5.24 o
  -1   1  13          7.13         -1.39         5.49 o
   0   1  13         16.29          0.35         7.25 o
  -3   2  13         82.56         80.59        16.56 o
  -2   2  13         62.85         79.80         6.71 o
  -1   2  13         41.36         48.31         6.59 o
   0   2  13          2.97          7.37         3.43 o
  -2   3  13         12.07         12.36         6.56 o
                                                
